# Supplementary material for: Cumulative effects of weakly repressive regulatory regions in the 3’ UTR maintain PD-1 expression homeostasis in mammals
Source: Commun Biol. 2023 May 18;6:537. doi: 10.1038/s42003-023-04922-y (PMC10195876; doi:10.1038/s42003-023-04922-y)
Supplement: Supplementary file 4 — Supplementary Data 1 [file 42003_2023_4922_MOESM4_ESM.xlsx]

## Sheet: Sheet 1
ENSEMBL ID	SYMBOL	phastCons scores		rank by CDs	rank by 3' UTRs
		CDs	3' UTRs	rank_by_CDs	rank_by_UTRs
ENSG00000112852	PCDHB2	1	0.151293	1	14174
ENSG00000124217	MOCS3	1	0.0312736	1	18271
ENSG00000124249	KCNK15	1	0.128407	1	14728
ENSG00000125817	CENPB	1	0.715246	1	3855
ENSG00000129048	ACKR4	1	0.253374	1	12314
ENSG00000132467	UTP3	1	0.0854839	1	15994
ENSG00000134590	RTL8C	1	0.157125	1	14059
ENSG00000135211	TMEM60	1	0.372131	1	10500
ENSG00000146385	TAAR8	1	0	1	20076
ENSG00000147571	CRH	1	0.648515	1	5237
ENSG00000151079	KCNA6	1	0.19461	1	13355
ENSG00000163257	DCAF16	1	0.118054	1	14988
ENSG00000164600	NEUROD6	1	0.83136	1	1748
ENSG00000164898	FMC1	1	0.0811382	1	16141
ENSG00000165496	RPL10L	1	0.0939024	1	15738
ENSG00000168913	ENHO	1	0.558588	1	7052
ENSG00000170683	OR10A3	1	0	1	20076
ENSG00000170745	KCNS3	1	0.858805	1	1350
ENSG00000170748	RBMXL2	1	0.521797	1	7886
ENSG00000171532	NEUROD2	1	0.426677	1	9609
ENSG00000171604	CXXC5	1	0.841988	1	1581
ENSG00000171815	PCDHB1	1	0.108879	1	15230
ENSG00000172150	OR1A2	1	0	1	20076
ENSG00000177051	FBXO46	1	0.770742	1	2838
ENSG00000180008	SOCS4	1	0.43306	1	9499
ENSG00000180425	C11orf71	1	0.0529915	1	17210
ENSG00000182704	TSKU	1	0.378184	1	10403
ENSG00000183153	GJD3	1	0	1	20076
ENSG00000183813	CCR4	1	0.0501085	1	17336
ENSG00000183979	NPB	1	0.0318471	1	18245
ENSG00000184486	POU3F2	1	0.698499	1	4201
ENSG00000185758	CLDN24	1	0	1	20076
ENSG00000187513	GJA4	1	0.546711	1	7301
ENSG00000188060	RAB42	1	0.0360483	1	18035
ENSG00000189037	DUSP21	1	0.0398907	1	17854
ENSG00000203952	CCDC160	1	0.240793	1	12510
ENSG00000204019	CT83	1	0.118644	1	14975
ENSG00000221870	NA	1	0.426619	1	9611
ENSG00000226372	DCAF8L1	1	0.337232	1	11088
ENSG00000227140	USP17L5	1	0.1	1	15483
ENSG00000235780	USP17L27	1	0.1	1	15483
ENSG00000242732	RTL5	1	0.394658	1	10131
ENSG00000244462	RBM12	1	0.920652	1	700
ENSG00000244617	ASPRV1	1	0.146479	1	14285
ENSG00000255833	TIFAB	1	0.0814362	1	16129
ENSG00000267978	MAGEA9B	1	0.101425	1	15454
ENSG00000273604	EPOP	1	0.293224	1	11746
ENSG00000276410	H2BC3	1	0	1	20076
ENSG00000277745	H2AB3	1	0.0612121	1	16873
ENSG00000279000	OR10A6	1	0	1	20076
ENSG00000282682	NA	1	0	1	20076
ENSG00000283384	NA	1		1	20910
ENSG00000172680	MOS	0.999587	0	53	20076
ENSG00000103449	SALL1	0.999569	0.921433	54	694
ENSG00000217236	SP9	0.999281	0.580567	55	6609
ENSG00000146383	TAAR6	0.998765	0	56	20076
ENSG00000147119	CHST7	0.99875	0.229452	57	12708
ENSG00000174417	TRHR	0.998701	0.0565891	58	17071
ENSG00000168875	SOX14	0.998684	0.773045	59	2793
ENSG00000179933	C14orf119	0.998667	0.0823604	60	16097
ENSG00000230667	SETSIP	0.998437	1	61	1
ENSG00000254997	KRTAP5	0.998413	0.0818653	62	16116
ENSG00000276699	TRAJ36	0.998246	0	63	20076
ENSG00000196981	WDR5B	0.998148	0.0899274	64	15859
ENSG00000228672	PROB1	0.998058	0.0227462	65	18743
ENSG00000166188	ZNF319	0.998039	0.578908	66	6639
ENSG00000237110	TAAR9	0.99802	0	67	20076
ENSG00000176165	FOXG1	0.997959	0.931152	68	614
ENSG00000279261	LINC02961	0.997778	0.0367796	69	17999
ENSG00000198692	EIF1AY	0.997659	0.616708	70	5892
ENSG00000283288	SMIM33	0.9975	0.0354403	71	18059
ENSG00000189369	GSPT2	0.9975	0.765508	72	2930
ENSG00000110680	CALCA	0.997333	0.408137	73	9901
ENSG00000206432	TMEM200C	0.997183	0.130027	74	14687
ENSG00000186767	SPIN4	0.997101	0.210134	75	13037
ENSG00000262180	NA	0.99697	0.0738182	76	16392
ENSG00000183260	ABHD16B	0.996667	0.0763158	77	16309
ENSG00000242362	CT47A2	0.996622	0.109163	78	15225
ENSG00000141200	KIF2B	0.996552	0.21962	79	12877
ENSG00000174529	TMEM81	0.996552	0.0457547	79	17555
ENSG00000187581	COX8C	0.996537	0.0826271	81	16087
ENSG00000174721	FGFBP3	0.996491	0.0688903	82	16555
ENSG00000170340	B3GNT2	0.996296	0.359681	83	10703
ENSG00000182890	GLUD2	0.996296	0.616273	83	5900
ENSG00000175793	SFN	0.996154	0.212851	85	12978
ENSG00000127920	GNG11	0.995714	0.0926901	86	15775
ENSG00000204439	C6orf47	0.995522	0.191634	87	13417
ENSG00000122406	RPL5	0.995484	0.728508	88	3632
ENSG00000238205	MPC1L	0.995238	0.165	89	13909
ENSG00000120727	PAIP2	0.995169	0.89192	90	987
ENSG00000282419	TEX13D	0.995122	0.109056	91	15226
ENSG00000132388	UBE2G1	0.995103	0.889557	92	1008
ENSG00000127377	CRYGN	0.995079	0.00165877	93	19952
ENSG00000229579	USP17L26	0.995055	0.05	94	17338
ENSG00000108953	YWHAE	0.995031	0.947661	95	504
ENSG00000176887	SOX11	0.994737	0.593554	96	6356
ENSG00000168209	DDIT4	0.994595	0.520165	97	7925
ENSG00000279051	OR6Q1	0.994595	0	98	20076
ENSG00000177311	ZBTB38	0.994393	0.914269	99	747
ENSG00000131264	CDX4	0.994152	0.144091	100	14342
ENSG00000256574	OR13A1	0.994118	0.00409207	101	19784
ENSG00000224960	PPP4R3C	0.994048	0.19063	102	13442
ENSG00000236126	CT47A3	0.993872	0.0593571	103	16956
ENSG00000175857	GAPT	0.993711	0.0132692	104	19288
ENSG00000258064	NA	0.993711	0.829399	104	1787
ENSG00000279115	NA	0.99359	0.194684	106	13352
ENSG00000123091	RNF11	0.993519	0.831177	107	1754
ENSG00000101695	RNF125	0.993293	0.51973	108	7940
ENSG00000162771	GARIN4	0.993243	0.0706897	109	16492
ENSG00000187416	LHFPL3	0.993126	0.905163	110	822
ENSG00000198890	PRMT6	0.992593	0.180152	111	13618
ENSG00000170214	ADRA1B	0.992578	0.244231	112	12451
ENSG00000185985	SLITRK2	0.992553	0.852162	113	1445
ENSG00000157625	TAB3	0.992497	0.459495	114	9102
ENSG00000112462	OR12D3	0.992473	0.021116	115	18836
ENSG00000184857	TMEM186	0.992473	0.00375648	115	19809
ENSG00000154479	CFAP210	0.992341	0.394952	117	10127
ENSG00000265203	RBP3	0.992328	0.0200957	118	18898
ENSG00000231637	USP17L29	0.992222	0	119	20076
ENSG00000177409	SAMD9L	0.992105	0.016179	120	19133
LRG_477	NA	0.992105	0.000724638	120	20032
ENSG00000117602	RCAN3	0.992094	0.0609146	122	16889
ENSG00000154620	TMSB4Y	0.992	0.52732	123	7755
ENSG00000248713	C4orf54	0.991935	0.197147	124	13307
ENSG00000101812	H2BW2	0.991773	0.00281639	125	19882
ENSG00000121594	CD80	0.99172	0.0591383	126	16962
ENSG00000134884	ARGLU1	0.991686	0.763775	127	2948
ENSG00000107485	GATA3	0.991506	0.741617	128	3370
ENSG00000283644	ETDC	0.991333	0	129	20076
ENSG00000172461	FUT9	0.991304	0.153177	130	14127
ENSG00000152760	DYNLT5	0.99118	0.353755	131	10805
ENSG00000279274	NA	0.991026	0.143189	132	14360
ENSG00000165370	GPR101	0.990909	1	133	1
ENSG00000181074	OR52N4	0.99084	0	134	20076
ENSG00000179546	HTR1D	0.990698	0.0989924	135	15568
ENSG00000175701	MTLN	0.990526	0.326611	136	11253
ENSG00000172318	B3GALT1	0.990476	0.434121	137	9481
ENSG00000189320	FAM180A	0.990403	0.0574922	138	17039
ENSG00000205208	C4orf46	0.990336	0.111288	139	15165
ENSG00000204511	MCCD1	0.990264	0.076431	140	16304
ENSG00000069956	MAPK6	0.990243	0.541147	141	7438
ENSG00000165507	DEPP1	0.990196	0.00459224	142	19757
ENSG00000203852	H3C15	0.990164	0.02622	143	18548
ENSG00000177363	LRRN4CL	0.990123		144	20911
ENSG00000168348	INSM2	0.99011	0.410263	145	9862
ENSG00000185742	C11orf87	0.99	0.576734	146	6678
ENSG00000170967	DDI1	0.989855	0.0528511	147	17217
ENSG00000198739	LRRTM3	0.989842	0.596657	148	6288
ENSG00000166343	MSS51	0.989818	0.694808	149	4277
ENSG00000143933	CALM2	0.98978	0.950273	150	485
ENSG00000114744	COMMD2	0.989671	0.350263	151	10879
ENSG00000243056	EIF4EBP3	0.989669	0.716139	152	3834
ENSG00000151532	VTI1A	0.989466	0.353364	153	10816
ENSG00000197273	GUCA2A	0.989333	0.0372093	154	17977
ENSG00000198932	GPRASP1	0.988988	0.131568	155	14650
ENSG00000172315	TP53RK	0.988824	0.142811	156	14368
ENSG00000213160	KLHL23	0.988716	0.364322	157	10631
ENSG00000280550	NA	0.988517	0	158	20076
ENSG00000184349	EFNA5	0.988445	0.712185	159	3917
ENSG00000205944	DAZ2	0.988391	0.688202	160	4443
ENSG00000184261	KCNK12	0.98828	0.171012	161	13791
ENSG00000101440	ASIP	0.988236	0.0350282	162	18079
ENSG00000159248	GJD2	0.988234	0.691079	163	4378
ENSG00000121577	POPDC2	0.988197	0.302725	164	11605
LRG_569	NA	0.988	0.0424025	165	17727
ENSG00000273331	NA	0.987999	0.412466	166	9818
ENSG00000047634	SCML1	0.987927	0.0984023	167	15593
ENSG00000139354	GAS2L3	0.987793	0.415912	168	9759
ENSG00000204970	PCDHA1	0.98773	0.449654	169	9253
ENSG00000073737	DHRS9	0.987635	0.012875	170	19302
ENSG00000128645	HOXD1	0.987604	0.389281	171	10211
ENSG00000174579	MSL2	0.987571	0.977079	172	391
ENSG00000119973	PRLHR	0.9875	0.0692011	173	16541
ENSG00000185551	NR2F2	0.987488	0.951458	174	479
ENSG00000189283	FHIT	0.987475	0.257938	175	12253
ENSG00000154415	PPP1R3A	0.987418	0.546841	176	7296
ENSG00000150593	PDCD4	0.987296	0.680057	177	4621
ENSG00000271949	NA	0.987225	0.898922	178	919
ENSG00000151690	MFSD6	0.9872	0.489905	179	8598
ENSG00000273269	NA	0.987199	0.508163	180	8230
ENSG00000186212	SOWAHB	0.987166	0.0751852	181	16351
ENSG00000204682	MIR1915HG	0.987129	0.106152	182	15320
ENSG00000275038	NA	0.987037	0.0367313	183	18001
ENSG00000239887	C1orf226	0.986826	0.0301435	184	18325
ENSG00000163376	KBTBD8	0.986818	0.884932	185	1051
ENSG00000179300	RTL3	0.986735	0.540368	186	7454
ENSG00000279782	PPIAL4F	0.986667	0.112222	187	15134
ENSG00000105954	NPVF	0.986666	0.0956522	188	15675
ENSG00000179059	ZFP42	0.986486	0.290611	189	11787
ENSG00000183770	FOXL2	0.986486	0.212792	189	12980
ENSG00000128710	HOXD10	0.986458	0.904501	191	828
ENSG00000118922	KLF12	0.986256	0.490022	192	8596
ENSG00000139289	PHLDA1	0.986111	0.097312	193	15621
ENSG00000114850	SSR3	0.985983	0.176977	194	13676
ENSG00000249481	SPATS1	0.985913	0.410927	195	9846
ENSG00000152154	TMEM178A	0.985836	0.82676	196	1842
ENSG00000128652	HOXD3	0.985798	0.898188	197	932
ENSG00000138061	CYP1B1	0.98578	0.240327	198	12518
ENSG00000115520	COQ10B	0.985768	0.304408	199	11582
ENSG00000118939	UCHL3	0.985733	0.60625	200	6090
ENSG00000280034	NA	0.985714		201	20912
LRG_768	NA	0.985681	0.0317554	202	18250
ENSG00000169641	LUZP1	0.985611	0.569959	203	6832
ENSG00000127324	TSPAN8	0.985546	0.138554	204	14473
ENSG00000186130	ZBTB6	0.98552	0.261451	205	12201
ENSG00000170144	HNRNPA3	0.985445	0.593346	206	6359
ENSG00000179600	GPHB5	0.985403	0.0172043	207	19068
ENSG00000150676	CCDC83	0.985335	0.0657534	208	16685
ENSG00000188822	CNR2	0.985185	0.0215016	209	18816
ENSG00000158639	PAGE5	0.985015	0.184762	210	13531
ENSG00000116954	RRAGC	0.984947	0.60952	211	6013
ENSG00000180828	BHLHE22	0.984848	0.85526	212	1405
ENSG00000137478	FCHSD2	0.984843	0.662262	213	4970
ENSG00000023318	ERP44	0.984842	0.339586	214	11050
ENSG00000187191	DAZ3	0.984842	0.711468	215	3929
ENSG00000160551	TAOK1	0.984768	0.839163	216	1633
ENSG00000179817	MRGPRX4	0.984708	0	217	20076
ENSG00000281602	NA	0.984661	0	218	20076
ENSG00000189181	OR14I1	0.984615	0	219	20076
ENSG00000165119	HNRNPK	0.984609	0.94016	220	562
ENSG00000138166	DUSP5	0.984559	0.440877	221	9381
ENSG00000162992	NEUROD1	0.984444	0.936206	222	585
ENSG00000100519	PSMC6	0.984361	0.782676	223	2606
ENSG00000158480	SPATA2	0.984354	0.350898	224	10868
ENSG00000175093	SPSB4	0.984315	0.205051	225	13147
ENSG00000180875	GREM2	0.984314	0.152326	226	14154
ENSG00000136560	TANK	0.984307	0.642208	227	5365
ENSG00000115884	SDC1	0.984222	0.438118	228	9424
ENSG00000153006	SREK1IP1	0.984163	0.111442	229	15154
ENSG00000146285	SCML4	0.984122	0.26416	230	12161
ENSG00000153266	FEZF2	0.984076	0.766169	231	2917
ENSG00000253293	HOXA10	0.983977	0.72642	232	3669
ENSG00000206559	ZCWPW2	0.983964	0.222854	233	12819
ENSG00000197576	HOXA4	0.983855	0.514067	234	8083
ENSG00000139985	ADAM21	0.98375	0.0333333	235	18166
ENSG00000184302	SIX6	0.983638	0.248498	236	12393
ENSG00000130349	MTRES1	0.983595	0.179245	237	13636
ENSG00000169313	P2RY12	0.983516	0.00617849	238	19666
ENSG00000136450	SRSF1	0.983499	0.796515	239	2365
ENSG00000186280	KDM4D	0.983333	0.0468641	240	17503
ENSG00000146278	PNRC1	0.983333	0.586722	241	6491
ENSG00000125910	S1PR4	0.983152	0.00623377	242	19661
ENSG00000152804	HHEX	0.982989	0.376651	243	10428
ENSG00000066405	CLDN18	0.982956	0.476592	244	8824
ENSG00000198898	CAPZA2	0.982766	0.750098	245	3198
ENSG00000138308	PLA2G12B	0.982729	0.250783	246	12361
ENSG00000102466	FGF14	0.982641	0.29408	247	11736
ENSG00000119915	ELOVL3	0.98254	0.238279	248	12554
ENSG00000153767	GTF2E1	0.982432	0.803612	249	2240
LRG_15	NA	0.982368	0.810064	250	2112
ENSG00000186265	BTLA	0.982283	0.0938318	251	15742
ENSG00000155876	RRAGA	0.982243	0.591361	252	6395
ENSG00000186675	MAGEE2	0.982243	0.386992	253	10243
ENSG00000175879	HOXD8	0.982173	0.635826	254	5502
ENSG00000168314	MOBP	0.982133	0.44608	255	9314
ENSG00000136536	MARCHF7	0.982094	0.626893	256	5683
ENSG00000175826	CTDNEP1	0.982091	0.951114	257	483
ENSG00000100354	TNRC6B	0.982064	0.502661	258	8362
ENSG00000108671	PSMD11	0.982047	0.819009	259	1968
ENSG00000281676	NA	0.981969	0.1	260	15483
ENSG00000162927	PUS10	0.981945	0.501592	261	8377
ENSG00000263761	GDF2	0.98191	0.0211934	262	18832
ENSG00000163114	PDHA2	0.98189	0.0248408	263	18623
ENSG00000172673	THEMIS	0.981863	0.387716	264	10232
ENSG00000104343	UBE2W	0.98185	0.401758	265	9995
ENSG00000162998	FRZB	0.981789	0.390407	266	10193
ENSG00000178691	SUZ12	0.981783	0.875857	267	1170
ENSG00000107807	TLX1	0.981635	0.676699	268	4685
ENSG00000139793	MBNL2	0.981549	0.977516	269	389
ENSG00000105866	SP4	0.981394	0.92655	270	656
ENSG00000165898	ISCA2	0.98136	0.168794	271	13838
ENSG00000175809	CBLL2	0.981356	0.292708	272	11758
ENSG00000110244	APOA4	0.981349	0.278443	273	11947
ENSG00000128709	HOXD9	0.981281	0.453675	274	9198
ENSG00000173302	GPR148	0.981081	0.111348	275	15161
ENSG00000170166	HOXD4	0.981052	0.904225	276	835
ENSG00000123407	HOXC12	0.981022	0.235356	277	12604
ENSG00000280329	NA	0.980926	0	278	20076
LRG_246	NA	0.980822	0.904501	279	828
ENSG00000227877	MRLN	0.980667	0.486413	280	8665
ENSG00000132446	FTHL17	0.980645	0.0658385	281	16682
ENSG00000166862	CACNG2	0.980613	0.608837	282	6029
ENSG00000235098	ANKRD65	0.98042	0.0876114	283	15924
ENSG00000128045	RASL11B	0.980406	0.198835	284	13276
ENSG00000164404	GDF9	0.980276	0.0477941	285	17454
ENSG00000132964	CDK8	0.980274	0.98296	286	372
ENSG00000068697	LAPTM4A	0.98023	0.701081	287	4130
ENSG00000148950	IMMP1L	0.980215	0.726268	288	3676
ENSG00000180806	HOXC9	0.980002	0.69276	289	4334
ENSG00000118432	CNR1	0.98	0.802348	290	2266
ENSG00000160791	CCR5	0.98	0.0243207	291	18654
ENSG00000226650	KIF4B	0.98	0.2125	292	12989
ENSG00000204498	NFKBIL1	0.979947	0.357269	293	10743
ENSG00000187601	MAGEH1	0.979821	0.136842	294	14515
ENSG00000065518	NDUFB4	0.979802	0.0873624	295	15932
ENSG00000198455	ZXDB	0.979762	0.0730308	296	16422
ENSG00000169327	OR5AU1	0.979747	0	297	20076
ENSG00000176009	ASCL3	0.979739	0.191892	298	13412
ENSG00000205916	DAZ4	0.979718	0.689872	299	4407
ENSG00000178096	BOLA1	0.97971	0.0579937	300	17014
ENSG00000167283	ATP5MG	0.979673	0.161882	301	13972
ENSG00000253304	TMEM200B	0.979646	0.288693	302	11815
ENSG00000122873	CISD1	0.979582	0.176705	303	13678
ENSG00000111863	ADTRP	0.979507	0.518294	304	7980
ENSG00000180138	CSNK1A1L	0.979487	0.972561	305	407
ENSG00000238210	ETDA	0.979487	0	306	20076
ENSG00000178772	CPN2	0.979452	0.0446923	307	17606
ENSG00000103023	PRSS54	0.979449	0.454038	308	9185
ENSG00000152266	PTH	0.979384	0.151429	309	14170
ENSG00000049192	ADAMTS6	0.979338	0.963293	310	440
ENSG00000253250	C8orf88	0.979304	0.883243	311	1080
ENSG00000279968	CCDC28A	0.979213	0.0984043	312	15592
ENSG00000135540	NHSL1	0.979181	0.845118	313	1538
ENSG00000281446	NA	0.979048	0	314	20076
ENSG00000167088	SNRPD1	0.979038	0.662353	315	4967
ENSG00000120306	CYSTM1	0.978896	0.756085	316	3085
ENSG00000116717	GADD45A	0.978895	0.835257	317	1700
ENSG00000203797	DDO	0.978868	0.533655	318	7600
ENSG00000267140	NA	0.978839	0.0529412	319	17212
ENSG00000279654	NA	0.978676		320	20913
ENSG00000170837	GPR27	0.978667	0.56141	321	7006
ENSG00000135643	KCNMB4	0.978593	0.0849133	322	16014
ENSG00000179023	KLHDC7A	0.978571	0.105016	323	15350
ENSG00000152254	G6PC2	0.978566	0.578202	324	6652
ENSG00000169213	RAB3B	0.978542	0.129028	325	14710
ENSG00000172824	CES4A	0.978504	0.328879	326	11220
ENSG00000169403	PTAFR	0.978495	0.0237354	327	18690
ENSG00000165379	LRFN5	0.978485	0.874107	328	1189
ENSG00000117020	AKT3	0.978455	0.522771	329	7862
ENSG00000179240	GVQW3	0.978404	0.07492	330	16359
ENSG00000102753	KPNA3	0.978333	0.946891	331	509
ENSG00000188120	DAZ1	0.978319	0.709341	332	3966
ENSG00000174611	KY	0.978305	0.610466	333	6000
ENSG00000185668	POU3F1	0.978261	0.73166	334	3569
ENSG00000103769	RAB11A	0.978252	0.68949	335	4416
ENSG00000136197	C7orf25	0.978198	0.670224	336	4825
ENSG00000171310	CHST11	0.978141	0.427286	337	9600
ENSG00000100206	DMC1	0.978057	0.49218	338	8559
ENSG00000138385	SSB	0.977976	0.738845	339	3411
ENSG00000171951	SCG2	0.977778	0.318269	340	11359
ENSG00000181004	BBS12	0.977778	0.137854	340	14490
ENSG00000280204	OR1S1	0.977778	0	340	20076
ENSG00000117114	ADGRL2	0.977776	0.964363	343	432
ENSG00000262526	NA	0.977707	0.898365	344	928
ENSG00000144771	LRTM1	0.977682	0.0657658	345	16684
ENSG00000144566	RAB5A	0.977638	0.963574	346	435
ENSG00000085449	WDFY1	0.977524	0.576083	347	6693
ENSG00000146282	RARS2	0.977524	0.545714	348	7329
ENSG00000187690	EZHIP	0.9775	0.028254	349	18417
ENSG00000132485	ZRANB2	0.977478	0.757878	350	3051
ENSG00000112837	TBX18	0.977465	0.602085	351	6174
ENSG00000179674	ARL14	0.97732	0.103036	352	15413
ENSG00000235699	CXorf51B	0.977035	0.0772277	353	16268
ENSG00000205413	SAMD9	0.977027	0.0346832	354	18097
ENSG00000197056	ZMYM1	0.976974	0.0400833	355	17844
ENSG00000125538	IL1B	0.976903	0.347418	356	10922
ENSG00000100528	CNIH1	0.976881	0.550108	357	7228
ENSG00000164190	NIPBL	0.976841	0.964037	358	433
ENSG00000115252	PDE1A	0.976804	0.327099	359	11246
ENSG00000152207	CYSLTR2	0.976768	0.526143	360	7784
ENSG00000251012	NA	0.976717	1	361	1
ENSG00000156427	FGF18	0.976688	0.795966	362	2378
ENSG00000009307	CSDE1	0.976667	0.990035	363	350
ENSG00000179826	MRGPRX3	0.976596	0.000161812	364	20073
ENSG00000123388	HOXC11	0.976589	0.427848	365	9583
ENSG00000100678	SLC8A3	0.976548	0.775735	366	2729
ENSG00000160062	ZBTB8A	0.976531	0.185714	367	13515
ENSG00000115464	USP34	0.976498	0.944404	368	527
ENSG00000177733	HNRNPA0	0.976471	0.229928	369	12699
ENSG00000228856	USP17L30	0.976471	0	370	20076
ENSG00000101892	ATP1B4	0.976421	0.330429	371	11201
ENSG00000182308	DCAF4L1	0.976389	0.226292	372	12766
ENSG00000179331	RAB39A	0.976345	0.13018	373	14686
ENSG00000180543	TSPYL5	0.976336	0.295958	374	11707
ENSG00000178372	CALML5	0.97619	0.0322259	375	18226
ENSG00000177432	NAP1L5	0.97619	0.656545	376	5073
ENSG00000136938	ANP32B	0.976168	0.88457	377	1059
ENSG00000129083	COPB1	0.976158	0.763365	378	2955
ENSG00000180332	KCTD4	0.976154	0.601283	379	6191
ENSG00000108510	MED13	0.976104	0.609748	380	6010
ENSG00000197860	SGTB	0.976096	0.589138	381	6451
ENSG00000106723	SPIN1	0.976095	0.615745	382	5908
ENSG00000139746	RBM26	0.976022	0.617784	383	5869
LRG_329	NA	0.975959	0.085412	384	15998
ENSG00000204118	NAP1L6P	0.975926	0.341919	385	11010
ENSG00000117505	DR1	0.975924	0.25767	386	12255
ENSG00000239605	STPG4	0.975922	0.141495	387	14402
ENSG00000174279	EVX2	0.975889	0.624364	388	5725
ENSG00000125845	BMP2	0.975856	0.85508	389	1407
LRG_245	NA	0.975728	0.324238	390	11277
ENSG00000152520	PAN3	0.975696	0.877675	391	1147
ENSG00000151131	NOPCHAP1	0.975607	0.0984253	392	15589
ENSG00000182533	CAV3	0.975564	0.085412	393	15998
ENSG00000075886	TUBA3D	0.975412	0.0313953	394	18266
ENSG00000189186	DCAF8L2	0.975373	0.00833333	395	19558
ENSG00000021574	SPAST	0.975293	0.383572	396	10301
ENSG00000137942	FNBP1L	0.975237	0.679921	397	4625
ENSG00000270885	RASL10B	0.975081	0.356814	398	10752
ENSG00000205693	MANSC4	0.975017	0	399	20076
ENSG00000154079	SDHAF4	0.975001	0.162012	400	13969
ENSG00000179085	DPM3	0.975	0.280282	401	11917
ENSG00000181803	OR6S1	0.975	0	402	20076
ENSG00000184220	CMSS1	0.974957	0.692474	403	4344
ENSG00000197953	AADACL2	0.974912	0.523996	404	7839
ENSG00000214732	NA	0.974891	0.0415789	405	17771
ENSG00000230594	CT47A4	0.974868	0.0574582	406	17042
ENSG00000177889	UBE2N	0.974862	0.301177	407	11623
ENSG00000153823	PID1	0.974787	0.581731	408	6587
ENSG00000279765	NA	0.974713	1	409	1
ENSG00000254535	PABPC4L	0.974713	0.055624	410	17104
ENSG00000196151	WDSUB1	0.974704	0.123333	411	14855
ENSG00000123737	EXOSC9	0.974683	0.778717	412	2680
ENSG00000164162	ANAPC10	0.974621	0.693275	413	4321
ENSG00000119938	PPP1R3C	0.974603	0.245185	414	12440
ENSG00000180389	NA	0.97459	0.0942857	415	15726
ENSG00000142700	DMRTA2	0.974555	0.544126	416	7358
ENSG00000152413	HOMER1	0.974539	0.795809	417	2380
ENSG00000104327	CALB1	0.974487	0.87885	418	1128
ENSG00000197837	H4C16	0.974468	0.108578	419	15237
ENSG00000011258	MBTD1	0.974441	0.907644	420	800
ENSG00000180818	HOXC10	0.974434	0.898379	421	927
ENSG00000183281	PLGLB1	0.974403	0.337909	422	11078
ENSG00000148200	NR6A1	0.974398	0.726271	423	3675
ENSG00000107833	NPM3	0.974237	0.167767	424	13851
ENSG00000088543	C3orf18	0.974207	0.502703	425	8361
ENSG00000176834	VSIG10	0.974131	0.0479974	426	17448
ENSG00000151287	TEX30	0.973997	0.528519	427	7728
ENSG00000174255	ZNF80	0.97381	0.0495684	428	17369
ENSG00000165280	VCP	0.973798	0.842134	429	1579
LRG_657	NA	0.973798	0.527169	429	7760
ENSG00000232030	MAGEB6B	0.973797	0	431	20076
ENSG00000115902	SLC1A4	0.97361	0.0700625	432	16516
ENSG00000171314	PGAM1	0.973449	0.390076	433	10198
ENSG00000124818	OPN5	0.973434	0.314738	434	11418
ENSG00000055044	NOP58	0.973428	0.840067	435	1617
ENSG00000278923	NA	0.973418	0	436	20076
ENSG00000198252	STYX	0.9734	0.501439	437	8382
ENSG00000151470	C4orf33	0.973326	0.536091	438	7543
ENSG00000180537	RNF182	0.973298	0.635613	439	5504
ENSG00000113369	ARRDC3	0.973289	0.773729	440	2774
ENSG00000110675	ELMOD1	0.973201	0.518205	441	7986
ENSG00000133818	RRAS2	0.973169	0.715851	442	3839
ENSG00000118482	PHF3	0.973168	0.745321	443	3292
ENSG00000196792	STRN3	0.973063	0.979068	444	386
ENSG00000111834	RSPH4A	0.973006	0.221032	445	12849
ENSG00000171241	SHCBP1	0.972961	0.465106	446	9015
ENSG00000234545	FAM133B	0.972931	0.825587	447	1863
ENSG00000167272	POP5	0.972878	0.0258123	448	18562
ENSG00000158427	TMSB15B	0.97283	0.128589	449	14722
ENSG00000170903	MSANTD4	0.972585	0.653702	450	5129
ENSG00000075290	WNT8B	0.97251	0.0248922	451	18621
ENSG00000162344	FGF19	0.972428	0.113883	452	15096
ENSG00000132603	NIP7	0.972416	0.122104	453	14886
ENSG00000114416	FXR1	0.972212	0.74499	454	3303
ENSG00000169297	NR0B1	0.972201	0.173214	455	13746
ENSG00000273173	SNURF	0.972183	0.692019	456	4353
ENSG00000118946	PCDH17	0.972152	0.900921	457	860
ENSG00000122042	UBL3	0.972091	0.594348	458	6347
ENSG00000255767	NA	0.972072	0.0351266	459	18072
ENSG00000235376	RPEL1	0.972059	0.0747187	460	16368
ENSG00000112182	BACH2	0.972005	0.79886	461	2325
ENSG00000243244	STON1	0.971975	0.522623	462	7864
ENSG00000178947	SMIM10L2A	0.971895	0.036933	463	17992
ENSG00000070756	PABPC1	0.971823	0.895583	464	956
ENSG00000129472	RAB2B	0.97157	0.714189	465	3876
ENSG00000151577	DRD3	0.97156	0.009375	466	19494
ENSG00000075089	ACTR6	0.97154	0.790254	467	2459
ENSG00000139572	GPR84	0.971533	0.0532407	468	17200
ENSG00000134049	IER3IP1	0.971438	0.151746	469	14162
ENSG00000135898	GPR55	0.971429	0.507467	470	8245
ENSG00000168594	ADAM29	0.971429	0.00950521	471	19489
ENSG00000163682	RPL9	0.971392	0.548186	472	7271
ENSG00000110492	MDK	0.97125	0.585114	473	6513
ENSG00000213186	TRIM59	0.971216		474	20914
ENSG00000136451	VEZF1	0.971196	0.944395	475	528
ENSG00000148935	GAS2	0.971135	0.911924	476	764
ENSG00000126698	DNAJC8	0.971134	0.131406	477	14659
ENSG00000156671	SAMD8	0.97113	0.64465	478	5316
ENSG00000072415	PALS1	0.971129	0.604195	479	6124
ENSG00000171488	LRRC8C	0.971111	0.0676668	480	16615
ENSG00000180720	CHRM4	0.971098	0.125	481	14823
ENSG00000138083	SIX3	0.971088	0.809263	482	2124
ENSG00000174010	KLHL15	0.971051	0.763747	483	2950
ENSG00000013016	EHD3	0.97101	0.108312	484	15251
ENSG00000048545	GUCA1A	0.970876	0.511103	485	8156
ENSG00000180574	EIF2S3B	0.970769	0.295849	486	11712
ENSG00000176605	LINC02914	0.97075	0.0986653	487	15580
ENSG00000185753	CXorf38	0.970705	0.0520303	488	17247
ENSG00000016082	ISL1	0.97051	0.950798	489	484
ENSG00000137770	CTDSPL2	0.970504	0.960187	490	454
ENSG00000187944	C2orf66	0.970397	0.107849	491	15260
ENSG00000107859	PITX3	0.970309	0.283537	492	11877
ENSG00000164743	C8orf48	0.97029	0.0699405	493	16522
ENSG00000236104	ZBTB22	0.97029	0.613284	493	5951
ENSG00000172465	TCEAL1	0.97027	0.368582	495	10563
ENSG00000182334	OR5P3	0.970093	0	496	20076
ENSG00000152256	PDK1	0.970079	0.670035	497	4829
ENSG00000205339	IPO7	0.970018	0.636662	498	5477
ENSG00000211863	TRAJ26	0.969841	1	499	1
ENSG00000155893	PXYLP1	0.969747	0.396223	500	10105
ENSG00000104177	MYEF2	0.969746	0.704012	501	4075
ENSG00000180182	MED14	0.969694	0.708027	502	3991
ENSG00000181904	C5orf24	0.969623	0.816874	503	2003
ENSG00000224531	SMIM13	0.969608	0.198378	504	13287
ENSG00000177105	RHOG	0.969565	0.412137	505	9825
ENSG00000033011	ALG1	0.969564	0.635881	506	5501
ENSG00000205669	ACOT6	0.969545	0.0673469	507	16625
ENSG00000092847	AGO1	0.969503	0.910624	508	778
ENSG00000211825	TRDJ1	0.969492	1	509	1
ENSG00000107821	KAZALD1	0.969474	0.0654762	510	16702
ENSG00000116774	OLFML3	0.969426	0.0896907	511	15864
ENSG00000135334	AKIRIN2	0.969372	0.992762	512	343
ENSG00000163993	S100P	0.969328	0	513	20076
ENSG00000257218	GATC	0.969306	0.470128	514	8923
ENSG00000123178	SPRYD7	0.969282	0.22308	515	12815
ENSG00000123584	MAGEA9	0.969262	0.000863558	516	20023
ENSG00000104412	EMC2	0.969212	0.860085	517	1336
ENSG00000123364	HOXC13	0.969155	0.302873	518	11603
ENSG00000121454	LHX4	0.969099	0.678164	519	4656
ENSG00000183303	OR5P2	0.969048	0	520	20076
ENSG00000197965	MPZL1	0.96902	0.601606	521	6186
ENSG00000113269	RNF130	0.968993	0.787888	522	2510
ENSG00000096395	MLN	0.968954	0.0717105	523	16460
ENSG00000101972	STAG2	0.968906	0.872844	524	1198
ENSG00000111653	ING4	0.968858	0.759544	525	3024
ENSG00000125676	THOC2	0.968837	0.92105	526	696
ENSG00000143032	BARHL2	0.968824	0.601035	527	6196
ENSG00000157224	CLDN12	0.96875	0.822641	528	1918
ENSG00000049449	RCN1	0.968719	0.418408	529	9725
ENSG00000240344	PPIL3	0.968691	0.804422	530	2228
ENSG00000108406	DHX40	0.96868	0.953989	531	474
ENSG00000177954	RPS27	0.968557	0.386844	532	10245
ENSG00000100614	PPM1A	0.968546	0.669731	533	4838
ENSG00000176903	PNMA1	0.968539	0.141635	534	14398
ENSG00000176749	CDK5R1	0.968531	0.508937	535	8217
ENSG00000007372	PAX6	0.968512	0.924037	536	678
ENSG00000279126	NA	0.968504		537	20915
ENSG00000152620	NADK2	0.968496	0.621454	538	5795
ENSG00000176641	RNF152	0.968421	0.63114	539	5595
ENSG00000170965	PLAC1	0.968421	0.0427184	540	17713
ENSG00000122862	SRGN	0.968388	0.151085	541	14180
ENSG00000144182	LIPT1	0.968349	0.831282	542	1751
ENSG00000103381	CPPED1	0.968331	0.0556787	543	17102
ENSG00000168917	SLC35G2	0.968326	0.635233	544	5512
ENSG00000128585	MKLN1	0.968325	0.912657	545	759
ENSG00000276023	DUSP14	0.96828	0.745411	546	3289
ENSG00000186462	NAP1L2	0.968269	0.779531	547	2656
ENSG00000110700	RPS13	0.968249	0.773864	548	2771
ENSG00000095564	BTAF1	0.968204	0.922917	549	686
ENSG00000187186	LOC730098	0.968153	0.214298	550	12948
ENSG00000145358	DDIT4L	0.96815	0.384874	551	10286
ENSG00000118495	PLAGL1	0.968094	0.735483	552	3473
ENSG00000163661	PTX3	0.968087	0.608012	553	6050
ENSG00000128610	FEZF1	0.968061	0.748259	554	3241
ENSG00000213281	NRAS	0.96806	0.54261	555	7394
ENSG00000235268	KDM4E	0.968033	0.0496139	556	17365
ENSG00000263465	SRSF8	0.968033	0.431248	556	9532
ENSG00000178074	C2orf69	0.968015	0.275744	558	11986
ENSG00000168418	KCNG4	0.968002	0.0193496	559	18951
ENSG00000164778	EN2	0.967954	0.448321	560	9280
ENSG00000257594	GALNT4	0.967925	0.133833	561	14587
ENSG00000273274	ZBTB8B	0.967892	0.104499	562	15369
ENSG00000183918	SH2D1A	0.967851	0.320416	563	11328
ENSG00000204147	ASAH2B	0.967837	0.085049	564	16011
ENSG00000101935	AMMECR1	0.967831	0.763267	565	2959
ENSG00000108176	DNAJC12	0.96771	0.407099	566	9913
ENSG00000128039	SRD5A3	0.967632	0.0241265	567	18664
ENSG00000272442	NA	0.967572	0.39971	568	10043
ENSG00000166603	MC4R	0.967568	0.0149378	569	19197
ENSG00000180219	GARIN6	0.967523	0.016821	570	19091
ENSG00000100410	PHF5A	0.967473	0.143465	571	14354
ENSG00000125266	EFNB2	0.967454	0.725385	572	3687
ENSG00000178662	CSRNP3	0.967436	0.789728	573	2469
ENSG00000163626	COX18	0.967398	0.670903	574	4810
ENSG00000143013	LMO4	0.96737	0.546741	575	7299
ENSG00000152779	SLC16A12	0.967189	0.0622966	576	16829
ENSG00000256045	NA	0.967181	0.648015	577	5250
ENSG00000163083	INHBB	0.967099	0.608687	578	6036
ENSG00000148908	RGS10	0.967097	0.434386	579	9477
ENSG00000107902	LHPP	0.967063	0.065331	580	16710
ENSG00000151023	ENKUR	0.967051	0.365839	581	10609
ENSG00000187957	DNER	0.967043	0.784303	582	2569
ENSG00000151014	NOCT	0.967042	0.219219	583	12887
ENSG00000164645	TEX47	0.967039	0.00133333	584	19977
ENSG00000161048	NAPEPLD	0.967033	0.0381969	585	17939
ENSG00000204006	C1orf185	0.966941	0.451429	586	9224
ENSG00000186908	ZDHHC17	0.966901	0.801855	587	2275
ENSG00000138650	PCDH10	0.966883	0.55157	588	7203
ENSG00000166452	AKIP1	0.966879	0.247713	589	12404
ENSG00000156110	ADK	0.966868	0.491259	590	8575
ENSG00000164494	PDSS2	0.966828	0.39815	591	10073
ENSG00000056097	ZFR	0.966709	0.952956	592	477
ENSG00000123594	ATXN3L	0.966667	0.326176	593	11257
ENSG00000187699	C2orf88	0.966667	0.454197	593	9181
ENSG00000125848	FLRT3	0.966667	0.458856	595	9110
ENSG00000181965	NEUROG1	0.966667	0.668345	596	4863
ENSG00000148700	ADD3	0.9666	0.82265	597	1917
ENSG00000122481	RWDD3	0.966584	0.681383	598	4600
ENSG00000134489	HRH4	0.966564	0.0475992	599	17465
ENSG00000186146	DEFB131A	0.966558	0	600	20076
ENSG00000170270	GON7	0.966526	0.139798	601	14443
ENSG00000136100	VPS36	0.966475	0.172646	602	13756
ENSG00000169903	TM4SF4	0.966402	0.0846088	603	16022
ENSG00000255423	EBLN2	0.9664	0.272311	604	12042
ENSG00000152315	KCNK13	0.966113	0.114052	605	15087
ENSG00000166135	HIF1AN	0.966098	0.837296	606	1664
ENSG00000281042	NA	0.966031	0.2	607	13236
ENSG00000172954	LCLAT1	0.966027	0.590745	608	6409
ENSG00000123496	IL13RA2	0.965965	0.0295238	609	18351
ENSG00000166855	CLPX	0.965933	0.898275	610	930
ENSG00000166225	FRS2	0.965928	0.947851	611	503
ENSG00000198258	UBL5	0.965856	0.376923	612	10425
ENSG00000122592	HOXA7	0.965855	0.801928	613	2273
ENSG00000114455	HHLA2	0.965791	0.183835	614	13546
ENSG00000203818	NA	0.965789	0	615	20076
ENSG00000174236	REP15	0.965714	0.0393189	616	17883
ENSG00000106443	PHF14	0.965714	0.945079	617	519
ENSG00000257411	NA	0.965634	1	618	1
ENSG00000157600	TMEM164	0.965574	0.175075	619	13711
ENSG00000177464	GPR4	0.965493	0.0230769	620	18725
ENSG00000120075	HOXB5	0.965432	0.711134	621	3939
ENSG00000176435	CLEC14A	0.965385	0.0494407	622	17371
ENSG00000136238	RAC1	0.965384	0.604115	623	6127
ENSG00000182901	RGS7	0.965379	0.958512	624	462
ENSG00000186812	ZNF397	0.965329	0.246309	625	12426
ENSG00000087152	ATXN7L3	0.965323	0.953718	626	476
ENSG00000137124	ALDH1B1	0.965312	0.16181	627	13974
ENSG00000114737	CISH	0.965297	0.219262	628	12886
ENSG00000067900	ROCK1	0.965292	0.752502	629	3154
LRG_720	NA	0.965244	0.468261	630	8955
ENSG00000100030	MAPK1	0.965206	0.155368	631	14085
LRG_786	NA	0.965206	0.257651	631	12256
ENSG00000169155	ZBTB43	0.96519	0.605271	633	6112
ENSG00000110696	C11orf58	0.965189	0.790129	634	2461
ENSG00000144230	GPR17	0.965185	0.502771	635	8359
ENSG00000281741	NA	0.965132	0.943154	636	536
ENSG00000185697	MYBL1	0.965119	0.814592	637	2037
ENSG00000125977	EIF2S2	0.965109	0.448394	638	9274
ENSG00000173275	ZNF449	0.965103	0.159026	639	14029
ENSG00000105989	WNT2	0.965079	0.696014	640	4252
ENSG00000005810	MYCBP2	0.964995	0.506576	641	8275
ENSG00000106006	HOXA6	0.964974	0.207634	642	13093
ENSG00000147894	C9orf72	0.964917	0.165123	643	13904
ENSG00000267699	NA	0.964857	0.855736	644	1396
ENSG00000198795	ZNF521	0.964853	0.862477	645	1302
ENSG00000171451	DSEL	0.964815	0.148017	646	14248
ENSG00000114771	AADAC	0.964713	0.00727848	647	19599
ENSG00000116903	EXOC8	0.964615	0.110373	648	15189
ENSG00000143753	DEGS1	0.964459	0.538785	649	7480
ENSG00000102383	ZDHHC15	0.964446	0.399439	650	10051
ENSG00000173141	MRPL57	0.964423	0.0277031	651	18450
ENSG00000149212	SESN3	0.964398	0.628114	652	5657
ENSG00000177689	MAGEB10	0.964384	0.00361446	653	19819
ENSG00000179528	LBX2	0.96437	0.18865	654	13467
ENSG00000198900	TOP1	0.964361	0.965462	655	427
ENSG00000119669	IRF2BPL	0.964286	0.900815	656	862
ENSG00000204683	NA	0.964252	0.499381	657	8449
ENSG00000123575	FAM199X	0.964219	0.403854	658	9963
ENSG00000180964	TCEAL8	0.964186	0.871315	659	1212
ENSG00000114251	WNT5A	0.964158	0.696139	660	4247
ENSG00000134962	KLB	0.964133	0.0492632	661	17383
ENSG00000223591	CENPVL1	0.96413	0.00474407	662	19748
LRG_759	NA	0.964102	0.238499	663	12547
ENSG00000100320	RBFOX2	0.964066	0.859531	664	1343
ENSG00000014257	ACP3	0.964041	0.357784	665	10735
ENSG00000170759	KIF5B	0.963961	0.344626	666	10964
ENSG00000156097	GPR61	0.963874	0.193043	667	13386
ENSG00000107864	CPEB3	0.963867	0.865761	668	1264
ENSG00000176087	SLC35A4	0.963854	0.160374	669	14002
ENSG00000071967	CYBRD1	0.963735	0.619546	670	5839
ENSG00000089220	PEBP1	0.963665	0.112932	671	15117
ENSG00000105784	RUNDC3B	0.963646	0.239541	672	12532
ENSG00000196119	OR8A1	0.963636	0.00430108	673	19770
ENSG00000116667	C1orf21	0.963612	0.222348	674	12827
ENSG00000205302	SNX2	0.963606	0.974548	675	400
ENSG00000254893	NA	0.963604		676	20916
ENSG00000152127	MGAT5	0.963593	0.141947	677	14391
LRG_530	NA	0.963458	0.740771	678	3380
ENSG00000064995	TAF11	0.963436	0.212867	679	12976
ENSG00000250317	SMIM20	0.963435	0.119912	680	14942
ENSG00000100207	TCF20	0.963384	0.874468	681	1187
ENSG00000065833	ME1	0.963369	0.183844	682	13545
ENSG00000221886	ZBED8	0.963333	0.166308	683	13883
ENSG00000101544	ADNP2	0.963266	0.395363	684	10118
ENSG00000171843	MLLT3	0.963216	0.514253	685	8077
ENSG00000112214	FHL5	0.963155	0.0909144	686	15825
ENSG00000154727	GABPA	0.963151	0.417193	687	9741
ENSG00000116473	RAP1A	0.963141	0.672462	688	4787
ENSG00000177938	CAPZA3	0.963014	0.731579	689	3570
ENSG00000155111	CDK19	0.962973	0.856763	690	1377
ENSG00000234719	NPIPB2	0.962954	0.212836	691	12979
ENSG00000275895	LOC102724594	0.962923	0.948617	692	493
ENSG00000260802	SERTM2	0.962887	0.31398	693	11430
ENSG00000105894	PTN	0.962841	0.342381	694	11000
ENSG00000166349	RAG1	0.962775	0.351235	695	10863
LRG_390	NA	0.962745	0.0868304	696	15948
ENSG00000157500	APPL1	0.962631	0.507256	697	8248
ENSG00000134245	WNT2B	0.962618	0.300953	698	11629
ENSG00000205268	PDE7A	0.96254	0.602288	699	6167
ENSG00000145833	DDX46	0.962521	0.869883	700	1223
ENSG00000171492	LRRC8D	0.9625	0.562785	701	6978
ENSG00000173705	SUSD5	0.962454	0.0931111	702	15764
ENSG00000182749	PAQR7	0.962428	0.0730019	703	16424
ENSG00000170689	HOXB9	0.962392	0.257094	704	12260
ENSG00000262179	MYMX	0.962358	0.0454902	705	17566
ENSG00000169562	GJB1	0.962353	0.657889	706	5046
ENSG00000144227	NXPH2	0.962308	0.211333	707	13017
ENSG00000269955	FMC1	0.962255	0.913514	708	752
ENSG00000244355	LY6G6D	0.962249	0	709	20076
ENSG00000141642	ELAC1	0.962247	0.393668	710	10143
ENSG00000178878	APOLD1	0.962244	0.667342	711	4880
ENSG00000164690	SHH	0.962182	0.373988	712	10469
ENSG00000012232	EXTL3	0.962153	0.859807	713	1340
ENSG00000186104	CYP2R1	0.962072	0.693981	714	4299
ENSG00000165917	RAPSN	0.961992	0.0922045	715	15790
ENSG00000256812	CAPNS2	0.961864	0.0472826	716	17478
ENSG00000184814	PRR23B	0.961832	0.0384154	717	17930
ENSG00000114374	USP9Y	0.9618	0.911033	718	774
ENSG00000143119	CD53	0.961795	0.0952251	719	15690
ENSG00000148798	INA	0.961671	0.332402	720	11167
ENSG00000146469	VIP	0.961643	0.295482	721	11716
ENSG00000152990	ADGRA3	0.961629	0.250471	722	12364
ENSG00000183313	OR52L1	0.961594	0	723	20076
ENSG00000077380	DYNC1I2	0.961594	0.938188	724	573
ENSG00000119547	ONECUT2	0.961585	0.400672	725	10013
ENSG00000100387	RBX1	0.961569	0.184896	726	13530
ENSG00000101883	RHOXF1	0.961539	0.0374101	727	17964
ENSG00000184388	PABPC1L2B	0.961538	0.482016	728	8733
ENSG00000102053	ZC3H12B	0.961503	0.57345	729	6748
ENSG00000180660	MAB21L1	0.961481	0.660775	730	4997
ENSG00000145107	TM4SF19	0.961442	0.069824	731	16526
ENSG00000254996	ANKHD1	0.961342	0.728916	732	3620
ENSG00000162433	AK4	0.961305	0.0964645	733	15643
ENSG00000062282	DGAT2	0.961305	0.841461	734	1592
ENSG00000152034	MCHR2	0.961278	0.0520388	735	17246
ENSG00000204694	OR11A1	0.961275	0.0155462	736	19172
ENSG00000071282	LMCD1	0.961129	0.36357	737	10642
ENSG00000233701	PRR23C	0.961111	0.0252601	738	18594
ENSG00000146007	ZMAT2	0.96109	0.8586	739	1352
ENSG00000118094	TREH	0.961058	0.62091	740	5803
ENSG00000169105	CHST14	0.961053	0.0832959	741	16066
ENSG00000223953	C1QTNF5	0.960965	0.573469	742	6747
ENSG00000178343	SHISA3	0.960956	0.237838	743	12559
ENSG00000186509	OR9Q1	0.960952	0.011138	744	19399
ENSG00000186513	OR9Q2	0.960952	0	744	20076
ENSG00000160201	U2AF1	0.960937	0.943132	746	537
ENSG00000132329	RAMP1	0.960911	0.0323263	747	18220
ENSG00000163249	CCNYL1	0.960885	0.55621	748	7100
ENSG00000100234	TIMP3	0.960881	0.384943	749	10283
ENSG00000185104	FAF1	0.960852	0.190779	750	13437
ENSG00000276644	DACH1	0.960839	0.92592	751	660
ENSG00000117533	VAMP4	0.960721	0.179429	752	13631
ENSG00000232258	TMEM114	0.960702	0.0029304	753	19873
ENSG00000109133	TMEM33	0.960656	0.631356	754	5592
ENSG00000124713	GNMT	0.960607	0.0833333	755	16064
ENSG00000215115	CXorf49	0.960589	0.418639	756	9721
ENSG00000183346	CABCOCO1	0.960419	0.760691	757	3006
ENSG00000101966	XIAP	0.960402	0.774071	758	2769
ENSG00000134996	OSTF1	0.960362	0.585687	759	6507
ENSG00000074603	DPP8	0.960332	0.905322	760	821
ENSG00000155313	USP25	0.960306	0.854977	761	1408
ENSG00000182508	LHFPL1	0.960305	0.131736	762	14646
ENSG00000204406	MBD5	0.960296	0.682198	763	4591
ENSG00000109458	GAB1	0.960292	0.591655	764	6389
ENSG00000184371	CSF1	0.960276	0.403032	765	9978
ENSG00000116819	TFAP2E	0.960274	0.248313	766	12395
ENSG00000101266	CSNK2A1	0.960259	0.660582	767	4999
ENSG00000173674	EIF1AX	0.960253	0.378643	768	10392
ENSG00000164332	UBLCP1	0.960171	0.584491	769	6523
ENSG00000184575	XPOT	0.960162	0.870372	770	1217
ENSG00000188010	MORN2	0.96012	0.781076	771	2634
ENSG00000169800	RBMY1F	0.960111	0.766547	772	2910
ENSG00000146276	GABRR1	0.960096	0.747763	773	3247
ENSG00000189325	BNIP5	0.960048	0.0467792	774	17505
ENSG00000172086	KRCC1	0.96	0.42677	775	9608
ENSG00000037749	MFAP3	0.959978	0.59911	776	6237
ENSG00000179270	PCARE	0.959893	0.0549575	777	17127
ENSG00000112246	SIM1	0.959863	0.256304	778	12276
ENSG00000132464	ENAM	0.959854	0.122245	779	14882
ENSG00000105887	MTPN	0.959817	0.441169	780	9377
ENSG00000186566	GPATCH8	0.959781	0.95402	781	473
ENSG00000136327	NKX2	0.959764	0.191641	782	13416
ENSG00000168301	KCTD6	0.959648	0.929945	783	631
ENSG00000182183	SHISAL2A	0.959598	0.276	784	11981
ENSG00000174429	ABRA	0.959567	0.0520592	785	17243
ENSG00000179363	TMEM31	0.95947	0.323333	786	11294
ENSG00000278500	NA	0.959423	0.815726	787	2017
LRG_328	NA	0.959397	0.542811	788	7389
ENSG00000112234	FBXL4	0.959371	0.123885	789	14846
ENSG00000102096	PIM2	0.959315	0.847313	790	1511
ENSG00000104722	NEFM	0.959306	0.947154	791	508
ENSG00000197019	SERTAD1	0.959259	0.0446945	792	17605
ENSG00000104205	SGK3	0.959245	0.878608	793	1136
ENSG00000257184	NA	0.959222	0.105882	794	15328
ENSG00000115112	TFCP2L1	0.959187	0.0418107	795	17753
ENSG00000084093	REST	0.959146	0.619513	796	5841
LRG_92	NA	0.959101	0.542173	797	7405
ENSG00000134551	PRH2	0.959099	0.0331897	798	18175
ENSG00000171054	OR13H1	0.95906	0	799	20076
ENSG00000124486	USP9X	0.95903	0.932593	800	602
ENSG00000172367	PDZD3	0.959019	0.517486	801	8002
ENSG00000128654	MTX2	0.958986	0.850187	802	1464
ENSG00000123080	CDKN2C	0.958981	0.562259	803	6988
ENSG00000041988	THAP3	0.958934	0.103935	804	15386
ENSG00000165655	ZNF503	0.958933	0.826115	805	1855
ENSG00000198157	HMGN5	0.958932	0.2734	806	12023
ENSG00000232113	TEX50	0.958795	0.044898	807	17598
ENSG00000153130	SCOC	0.958768	0.177888	808	13656
ENSG00000111245	MYL2	0.95875	0.0705426	809	16495
ENSG00000176029	C11orf16	0.958712	0.206252	810	13121
ENSG00000149300	C11orf52	0.958589	0.517311	811	8008
ENSG00000238227	TMEM250	0.958571	0.680333	812	4618
ENSG00000173366	NA	0.958541	0.155156	813	14093
ENSG00000160678	S100A1	0.958518	0.50098	814	8394
ENSG00000130675	MNX1	0.958516	0.637718	815	5452
ENSG00000133980	VRTN	0.958462	0.535125	816	7565
ENSG00000221883	NA	0.958333	0.00245399	817	19897
ENSG00000176624	MEX3C	0.958333	0.568544	818	6866
ENSG00000105991	HOXA1	0.958283	0.809246	819	2126
ENSG00000185875	THNSL1	0.958273	0.0685691	820	16574
ENSG00000111052	LIN7A	0.958263	0.654575	821	5107
ENSG00000091428	RAPGEF4	0.958257	0.607189	822	6064
ENSG00000198730	CTR9	0.958244	0.667085	823	4884
ENSG00000162670	BRINP3	0.958196	0.732491	824	3543
ENSG00000178732	GP5	0.95814	0.0483418	825	17430
ENSG00000255582	OR10G2	0.958015	0.0351351	826	18071
ENSG00000205177	C11orf91	0.957995	0.534346	827	7578
ENSG00000244395	RBMY1D	0.95796	0.94445	828	525
ENSG00000137707	BTG4	0.95792	0.243113	829	12470
ENSG00000270024	NA	0.957907	0.492817	830	8544
ENSG00000184292	TACSTD2	0.957895	0.118504	831	14977
LRG_51	NA	0.957769	0.616346	832	5897
ENSG00000134007	ADAM20	0.957759	0.0310502	833	18280
ENSG00000148154	UGCG	0.957709	0.746121	834	3276
ENSG00000058091	CDK14	0.957688	0.858389	835	1356
ENSG00000146592	CREB5	0.957634	0.892694	836	975
ENSG00000169902	TPST1	0.957629	0.453257	837	9203
ENSG00000175895	PLEKHF2	0.957609	0.469259	838	8938
ENSG00000163071	SPATA18	0.957596	0.569976	839	6831
ENSG00000275052	PPP4R3B	0.957595	0.519817	840	7937
ENSG00000135378	PRRG4	0.957591	0.104874	841	15354
ENSG00000139287	TPH2	0.95758	0.267158	842	12124
ENSG00000110243	APOA5	0.957574	0.472339	843	8882
ENSG00000163464	CXCR1	0.957554	0.0244292	844	18648
ENSG00000139190	VAMP1	0.957551	0.309739	845	11496
ENSG00000249693	THEGL	0.957509	0.00163043	846	19955
ENSG00000137817	PARP6	0.957477	0.927349	847	653
ENSG00000170043	TRAPPC1	0.957436	0.684135	848	4540
ENSG00000108960	MMD	0.95742	0.772719	849	2799
ENSG00000139990	DCAF5	0.957415	0.736894	850	3449
ENSG00000198963	RORB	0.957399	0.466027	851	8998
ENSG00000050030	NEXMIF	0.957385	0.665802	852	4904
ENSG00000115904	SOS1	0.957349	0.791531	853	2441
ENSG00000177576	C18orf32	0.957292	0.0508145	854	17299
ENSG00000236371	CT47A1	0.957289	0.140064	855	14434
ENSG00000149932	TMEM219	0.957258	0.479172	856	8780
ENSG00000173209	AHSA2P	0.957229	0.65448	857	5111
ENSG00000270882	H4C14	0.956989	0.0291409	858	18365
ENSG00000133083	DCLK1	0.956966	0.317816	859	11364
ENSG00000141437	SLC25A52	0.956863	0.295146	860	11723
ENSG00000198846	TOX	0.956832	0.762559	861	2969
ENSG00000135638	EMX1	0.956823	0.139441	862	14452
ENSG00000175155	YPEL2	0.956809	0.391143	863	10183
ENSG00000140259	MFAP1	0.956782	0.359136	864	10714
ENSG00000171872	KLF17	0.956765	0.323807	865	11284
ENSG00000164032	H2AZ1	0.956743	0.999465	866	327
ENSG00000169271	HSPB3	0.956731	0.202817	867	13189
LRG_615	NA	0.956597	0.984932	868	365
ENSG00000131779	PEX11B	0.956587	0.179285	869	13635
ENSG00000175220	ARHGAP1	0.956573	0.695401	870	4265
ENSG00000138670	RASGEF1B	0.956515	0.392862	871	10155
ENSG00000197584	KCNMB2	0.956492	0.694015	872	4298
LRG_299	NA	0.95645	0.136581	873	14521
ENSG00000283697	HSFX3	0.956422	0.0423077	874	17728
ENSG00000165113	GKAP1	0.956409	0.935782	875	586
ENSG00000139914	FITM1	0.956349	0.680769	876	4612
ENSG00000168282	MGAT2	0.956338	0.612198	877	5967
ENSG00000101126	ADNP	0.956301	0.737269	878	3443
ENSG00000131263	RLIM	0.956221	0.495967	879	8492
ENSG00000140307	GTF2A2	0.956208	0.618318	880	5859
ENSG00000133808	NA	0.956194	0.22812	881	12733
ENSG00000159251	ACTC1	0.956187	0.125561	882	14810
LRG_388	NA	0.956187	0.125561	882	14810
ENSG00000222047	C10orf55	0.956117	0.0488576	884	17407
ENSG00000100221	JOSD1	0.956009	0.873769	885	1192
ENSG00000204872	NAT8B	0.95597	0	886	20076
ENSG00000184492	FOXD4L1	0.955952	0.0394345	887	17878
LRG_395	NA	0.955916	0.139329	888	14457
ENSG00000153989	NUS1	0.955893	0.338731	889	11065
ENSG00000188342	GTF2F2	0.955877	0.0734421	890	16399
ENSG00000162923	WDR26	0.955787	0.876272	891	1163
ENSG00000163686	ABHD6	0.955753	0.628763	892	5648
ENSG00000143632	ACTA1	0.955736	0.54252	893	7398
ENSG00000181163	NPM1	0.955697	0.750506	894	3192
ENSG00000164465	DCBLD1	0.955675	0.676786	895	4684
ENSG00000183580	FBXL7	0.955663	0.126677	896	14782
ENSG00000156858	PRR14	0.955661	0.793023	897	2416
ENSG00000134419	RPS15A	0.955646	0.542573	898	7395
ENSG00000100307	CBX7	0.955641	0.572796	899	6759
ENSG00000183137	CEP57L1	0.955622	0.649543	900	5217
ENSG00000121335	PRB2	0.955619	0.0533129	901	17198
ENSG00000164794	KCNV1	0.955599	0.0870583	902	15943
ENSG00000140848	CPNE2	0.955581	0.856559	903	1378
ENSG00000110777	POU2AF1	0.955572	0.519462	904	7950
ENSG00000164841	TMEM74	0.955556	0.173913	905	13735
ENSG00000165175	MID1IP1	0.955556	0.606449	905	6083
ENSG00000240563	L1TD1	0.95555	0.0143305	907	19224
ENSG00000215203	GRXCR1	0.955472	0.338136	908	11073
ENSG00000183726	TMEM50A	0.955436	0.104287	909	15377
ENSG00000225899	FRG2B	0.955419	0.1299	910	14691
ENSG00000165209	STRBP	0.955412	0.82775	911	1823
ENSG00000198060	MARCHF5	0.955255	0.545738	912	7328
ENSG00000125810	CD93	0.955243	0.0397305	913	17861
ENSG00000183840	GPR39	0.955189	0.13872	914	14468
ENSG00000166352	IFTAP	0.955169	0.150859	915	14185
ENSG00000162384	CZIB	0.955161	0.158214	916	14041
ENSG00000131503	ANKHD1	0.955108	0.863477	917	1293
ENSG00000157764	BRAF	0.955106	0.886674	918	1040
ENSG00000233608	TWIST2	0.955046	0.305794	919	11553
ENSG00000196507	TCEAL3	0.95503	0.635769	920	5503
ENSG00000179454	KLHL28	0.955002	0.883742	921	1069
ENSG00000151615	POU4F2	0.954951	0.740036	922	3392
ENSG00000152214	RIT2	0.954948	0.37132	923	10518
ENSG00000120709	FAM53C	0.954919	0.846286	924	1529
ENSG00000217128	FNIP1	0.954906	0.288494	925	11818
LRG_103	NA	0.9549	0.146108	926	14295
ENSG00000179626	OR6C4	0.954887	0.00227273	927	19910
ENSG00000183128	CALHM3	0.954857	0.0290954	928	18370
LRG_513	NA	0.954849	0.540986	929	7441
ENSG00000137274	BPHL	0.954769	0.517298	930	8010
ENSG00000102710	SUPT20H	0.954752	0.944196	931	530
LRG_650	NA	0.954752	0.284776	932	11863
ENSG00000164451	CALHM4	0.954605	0.509513	933	8205
ENSG00000189139	FSCB	0.954545	0.164881	934	13914
ENSG00000163848	ZNF148	0.954524	0.944598	935	523
ENSG00000251192	ZNF674	0.954503	0.0182656	936	19012
ENSG00000036549	ZZZ3	0.954488	0.990175	937	349
ENSG00000124688	MAD2L1BP	0.954482	0.170167	938	13808
ENSG00000196470	SIAH1	0.954468	0.609753	939	6009
ENSG00000101844	ATG4A	0.954357	0.83677	940	1668
ENSG00000165694	FRMD7	0.954338	0.103754	941	15392
ENSG00000279921	NA	0.954321		942	20917
ENSG00000215695	RSC1A1	0.954286	1	943	1
LRG_214	NA	0.954258	0.492817	944	8545
ENSG00000174695	TMEM167A	0.954237	0.0738556	945	16389
ENSG00000117222	RBBP5	0.954217	0.300529	946	11636
ENSG00000112701	SENP6	0.954209	0.819671	947	1955
ENSG00000117620	SLC35A3	0.954162	0.717968	948	3794
LRG_310	NA	0.954096	0.928736	949	643
ENSG00000120837	NFYB	0.954093	0.690395	950	4391
ENSG00000132953	XPO4	0.954081	0.230408	951	12691
ENSG00000116096	SPR	0.954074	0.0190016	952	18965
ENSG00000153914	SREK1	0.954068	0.845476	953	1535
ENSG00000189431	RASSF10	0.954	0.313022	954	11448
ENSG00000150687	PRSS23	0.953966	0.541591	955	7424
ENSG00000136261	BZW2	0.953931	0.821151	956	1936
ENSG00000145293	ENOPH1	0.953912	0.224376	957	12795
ENSG00000242616	GNG10	0.95388	0.321779	958	11310
ENSG00000231051	USP17L28	0.953801	0	959	20076
ENSG00000174796	THAP6	0.953793	0.172045	960	13768
ENSG00000283434	CSNKA2IP	0.953774	1	961	1
ENSG00000240204	SMKR1	0.953719	0.0759674	962	16319
ENSG00000260836	NA	0.953717	1	963	1
ENSG00000177182	CLVS1	0.953687	0.883699	964	1070
ENSG00000279229	NA	0.953676	0	965	20076
ENSG00000121879	PIK3CA	0.95367	0.829633	966	1778
ENSG00000144035	NAT8	0.953659	0.0115044	967	19382
ENSG00000182771	GRID1	0.953589	0.612364	968	5962
ENSG00000085760	MTIF2	0.953527	0.824057	969	1891
ENSG00000272916	NDST2	0.953515	0.575626	970	6702
ENSG00000243978	RTL9	0.953509	0.329269	971	11215
ENSG00000166454	ATMIN	0.953492	0.602973	972	6152
ENSG00000149591	TAGLN	0.953471	0.652955	973	5147
ENSG00000090060	PAPOLA	0.95347	0.891949	974	986
ENSG00000174792	ODAPH	0.953398	0.11876	975	14971
ENSG00000154188	ANGPT1	0.953335	0.612958	976	5955
ENSG00000123165	ACTRT1	0.953333	0.00350877	977	19830
ENSG00000179407	DNAJB8	0.953333	0.0314815	978	18260
ENSG00000257207	NA	0.953314	0.524887	979	7819
ENSG00000108551	RASD1	0.953287	0.451787	980	9219
ENSG00000260342	NA	0.953287	1	981	1
ENSG00000085063	CD59	0.953219	0.262211	982	12188
ENSG00000164944	VIRMA	0.953217	0.819934	983	1952
ENSG00000221900	POM121L12	0.953165	0.0118785	984	19359
ENSG00000221955	SLC12A8	0.953158	0.745938	985	3281
ENSG00000157542	KCNJ6	0.953131	0.0988641	986	15572
ENSG00000120471	TP53AIP1	0.953131	0.0347017	987	18096
ENSG00000189299	FOXR2	0.953125	0.135251	988	14559
ENSG00000258830	NA	0.953056	0.912976	989	757
ENSG00000109944	JHY	0.953013	0.0565203	990	17074
ENSG00000131828	PDHA1	0.953007	0.632188	991	5579
ENSG00000120029	ARMH3	0.952988	0.461887	992	9069
ENSG00000151789	ZNF385D	0.952928	0.535492	993	7558
ENSG00000008952	SEC62	0.952907	0.849357	994	1475
ENSG00000178567	EPM2AIP1	0.952877	0.181179	995	13603
ENSG00000175387	SMAD2	0.952828	0.736515	996	3455
ENSG00000137270	GCM1	0.952821	0.0150564	997	19193
ENSG00000125354	SEPTIN6	0.952821	0.681337	998	4602
LRG_629	NA	0.952711	0.686441	999	4490
ENSG00000108064	TFAM	0.952618	0.056137	1000	17085
ENSG00000174013	FBXO45	0.952596	0.413204	1001	9801
ENSG00000005249	PRKAR2B	0.952585	0.437147	1002	9444
ENSG00000115233	PSMD14	0.952535	0.962461	1003	444
ENSG00000117360	PRPF3	0.952443	0.492593	1004	8551
ENSG00000113597	TRAPPC13	0.952404	0.860261	1005	1333
ENSG00000101327	PDYN	0.952381	0.269221	1006	12097
ENSG00000162385	MAGOH	0.95237	0.439869	1007	9396
LRG_867	NA	0.95233	0.103754	1008	15392
ENSG00000148123	PLPPR1	0.952309	0.837013	1009	1666
ENSG00000178233	TMEM151B	0.952268	0.273597	1010	12021
ENSG00000115145	STAM2	0.952202	0.264644	1011	12150
ENSG00000165506	DNAAF2	0.952182	0.117663	1012	14995
ENSG00000134698	AGO4	0.952172	0.723337	1013	3723
ENSG00000176678	FOXL1	0.952137	0.526032	1014	7787
ENSG00000149806	FAU	0.95209	0.228704	1015	12721
ENSG00000279777	NA	0.952066		1016	20918
ENSG00000188408	MAGEB5	0.952	0.00567376	1017	19700
ENSG00000103018	CYB5B	0.95199	0.208195	1018	13082
ENSG00000275163	NA	0.951989	0.788981	1019	2492
ENSG00000116191	RALGPS2	0.951937	0.569752	1020	6837
LRG_744	NA	0.951852	0.196815	1021	13316
ENSG00000181631	P2RY13	0.95185	0.0280524	1022	18431
ENSG00000170584	NUDCD2	0.951831	0.0544685	1023	17153
ENSG00000127184	COX7C	0.951829	0.0858674	1024	15982
ENSG00000134363	FST	0.951796	0.875864	1025	1169
LRG_354	NA	0.951763	0.510617	1026	8169
ENSG00000196968	FUT11	0.951759	0.323722	1027	11287
ENSG00000113649	TCERG1	0.951745	0.848586	1028	1487
ENSG00000178033	CALHM5	0.951732	0.036942	1029	17990
ENSG00000162458	FBLIM1	0.951717	0.497134	1030	8479
ENSG00000005073	HOXA11	0.951711	0.524417	1031	7828
ENSG00000136231	IGF2BP3	0.951631	0.94117	1032	556
ENSG00000251349	MSANTD3	0.951627	0.940347	1033	560
ENSG00000108091	CCDC6	0.951585	0.601396	1034	6190
ENSG00000111540	RAB5B	0.951504	0.85969	1035	1341
ENSG00000109738	GLRB	0.951495	0.636966	1036	5473
ENSG00000170279	C7orf33	0.951468	0.0111111	1037	19403
LRG_104	NA	0.951447	0.164521	1038	13919
ENSG00000279317	NA	0.951402	0.0266484	1039	18523
ENSG00000175591	P2RY2	0.951351	0.0474032	1040	17475
ENSG00000134851	TMEM165	0.951296	0.523109	1041	7856
ENSG00000109265	CRACD	0.951275	0.54197	1042	7416
ENSG00000113569	NUP155	0.951275	0.498604	1043	8456
ENSG00000197429	IPP	0.951141	0.112121	1044	15140
ENSG00000130054	NALF2	0.951058	0.497962	1045	8468
ENSG00000177485	ZBTB33	0.951042	0.500101	1046	8417
ENSG00000154813	DPH3	0.951028	0.0510409	1047	17289
ENSG00000107954	NEURL1	0.951002	0.692217	1048	4350
ENSG00000067646	ZFY	0.950977	0.319339	1049	11346
ENSG00000170540	ARL6IP1	0.950969	0.665437	1050	4913
ENSG00000242389	RBMY1E	0.950916	0.942956	1051	540
ENSG00000204052	LRRC73	0.95082	0.433457	1052	9494
ENSG00000138442	WDR12	0.950818	0.0791708	1053	16204
ENSG00000257727	CNPY2	0.950797	0.806989	1054	2173
ENSG00000068305	MEF2A	0.95079	0.939398	1055	566
ENSG00000144120	TMEM177	0.950677	0.0211782	1056	18833
ENSG00000119820	YIPF4	0.950607	0.715071	1057	3862
ENSG00000170890	PLA2G1B	0.950602	0.368617	1058	10561
ENSG00000105879	CBLL1	0.950538	0.915441	1059	737
ENSG00000163684	RPP14	0.950513	0.123448	1060	14853
ENSG00000164327	RICTOR	0.950479	0.94514	1061	518
ENSG00000134717	BTF3L4	0.950452	0.608961	1062	6026
ENSG00000182389	CACNB4	0.950427	0.744961	1063	3305
ENSG00000162613	FUBP1	0.950381	0.995566	1064	334
ENSG00000165730	STOX1	0.950323	0.200199	1065	13231
ENSG00000169976	SF3B5	0.950265	0.0359551	1066	18038
ENSG00000269502	DMRTC1	0.950249	0.14198	1067	14388
ENSG00000162878	PKDCC	0.950211	0.792255	1068	2428
ENSG00000167447	SMG8	0.950203	0.670104	1069	4827
ENSG00000112706	IMPG1	0.950202	0.0382444	1070	17937
ENSG00000163492	CCDC141	0.950187	0.553268	1071	7164
ENSG00000075624	ACTB	0.950158	0.961348	1072	448
ENSG00000164983	TMEM65	0.950153	0.127191	1073	14765
ENSG00000130540	SULT4A1	0.950101	0.825904	1074	1858
ENSG00000100991	TRPC4AP	0.950061	0.371563	1075	10514
ENSG00000072201	LNX1	0.950011	0.715764	1076	3844
ENSG00000136928	GABBR2	0.95001	0.889329	1077	1011
ENSG00000153179	RASSF3	0.949997	0.770907	1078	2830
ENSG00000134809	TIMM10	0.949946	0.13937	1079	14455
ENSG00000272325	NUDT3	0.949894	0.115341	1080	15051
ENSG00000161057	PSMC2	0.949753	0.546197	1081	7315
ENSG00000141232	TOB1	0.949711	0.985337	1082	364
ENSG00000100418	DESI1	0.949708	0.199739	1083	13261
ENSG00000198517	MAFK	0.949674	0.580154	1084	6615
ENSG00000101752	MIB1	0.949582	0.238499	1085	12547
ENSG00000113558	SKP1	0.949581	0.67619	1086	4699
ENSG00000151292	CSNK1G3	0.949517	0.627482	1087	5670
ENSG00000196715	VKORC1L1	0.949444	0.332339	1088	11169
ENSG00000116698	SMG7	0.949379	0.968857	1089	419
ENSG00000198353	HOXC4	0.949282	0.930909	1090	618
ENSG00000068366	ACSL4	0.949264	0.927525	1091	651
ENSG00000133937	GSC	0.949185	0.532364	1092	7629
ENSG00000170935	NCBP2L	0.949145	0	1093	20076
ENSG00000072364	AFF4	0.949066	0.65842	1094	5038
ENSG00000102897	LYRM1	0.949056	0.115778	1095	15033
ENSG00000197147	LRRC8B	0.94901	0.603883	1096	6132
ENSG00000016391	CHDH	0.948948	0.371046	1097	10524
ENSG00000165632	TAF3	0.948941	0.651066	1098	5188
ENSG00000204065	TCEAL5	0.948936	0.737302	1099	3440
ENSG00000178585	CTNNBIP1	0.948918	0.231081	1100	12678
ENSG00000058063	ATP11B	0.948878	0.695857	1101	4256
ENSG00000112245	PTP4A1	0.948834	0.694858	1102	4275
ENSG00000173156	RHOD	0.948804	0.0163017	1103	19126
ENSG00000154582	ELOC	0.948803	0.478892	1104	8785
ENSG00000180287	PLD5	0.948778	0.863445	1105	1294
ENSG00000163793	DNAJC5G	0.94876	0.0891068	1106	15877
ENSG00000270339	PPIAL4H	0.94876	0.32	1107	11338
ENSG00000049167	ERCC8	0.948759	0.801474	1108	2281
ENSG00000170242	USP47	0.948721	0.48669	1109	8657
ENSG00000259075	POC1B	0.948634	0.272056	1110	12050
ENSG00000186897	C1QL4	0.94848	0.204666	1111	13161
ENSG00000182685	BRICD5	0.948478	0.140192	1112	14429
ENSG00000133794	BMAL1	0.948435	0.911572	1113	767
ENSG00000125879	OTOR	0.948413	0.0546845	1114	17142
ENSG00000178199	ZC3H12D	0.948396	0.0201566	1115	18892
ENSG00000120616	EPC1	0.948396	0.974085	1116	404
ENSG00000122585	NPY	0.94837	0.487079	1117	8648
ENSG00000166507	NDST2	0.948348	0.254907	1118	12296
ENSG00000197776	KLHDC1	0.948295	0.840601	1119	1608
LRG_466	NA	0.948265	0.064751	1120	16739
ENSG00000115091	ACTR3	0.948249	0.823269	1121	1907
ENSG00000198354	DCAF12L2	0.948246	0.118085	1122	14987
ENSG00000069275	NUCKS1	0.948141	0.396631	1123	10096
ENSG00000162928	PEX13	0.948077	0.121342	1124	14901
LRG_437	NA	0.948073	0.62931	1125	5638
ENSG00000163683	SMIM14	0.948052	0.744589	1126	3310
ENSG00000135587	SMPD2	0.948052	0.528571	1127	7723
ENSG00000104517	UBR5	0.948046	0.796008	1128	2377
ENSG00000127837	AAMP	0.948008	0.657073	1129	5062
ENSG00000114738	MAPKAPK3	0.947972	0.726539	1130	3666
ENSG00000225921	NOL7	0.947946	0.0984187	1131	15591
ENSG00000204334	ERICH2	0.947936	0.12987	1132	14693
ENSG00000167531	LALBA	0.947892	0.13655	1133	14523
ENSG00000281472	NA	0.947827	0	1134	20076
ENSG00000198173	FAM47C	0.947818	0.0351351	1135	18070
ENSG00000188997	KCTD21	0.947761	0.846429	1136	1524
ENSG00000124374	PAIP2B	0.947737	0.106394	1137	15309
ENSG00000146476	ARMT1	0.947731	0.551421	1138	7206
ENSG00000135870	RC3H1	0.947703	0.372652	1139	10494
ENSG00000183733	FIGLA	0.947639	0.629825	1140	5626
ENSG00000283428	CCDC195	0.947601	1	1141	1
ENSG00000188725	SMIM15	0.947556	0.136282	1142	14531
LRG_383	NA	0.947521	0.481517	1143	8738
ENSG00000153187	HNRNPU	0.947501	0.664747	1144	4920
ENSG00000151135	TMEM263	0.947465	0.457448	1145	9128
ENSG00000183475	ASB7	0.947443	0.275691	1146	11987
ENSG00000170290	SLN	0.947423	0.344858	1147	10960
ENSG00000140557	ST8SIA2	0.947398	0.561674	1148	7000
ENSG00000187726	DNAJB13	0.94738	0.0551587	1149	17120
ENSG00000196693	ZNF33B	0.947358	0.271059	1150	12070
ENSG00000173166	RAPH1	0.947345	0.511577	1151	8142
ENSG00000104756	KCTD9	0.947343	0.812154	1152	2078
ENSG00000197745	SCGB1D4	0.947327	0.206767	1153	13110
ENSG00000275691	NA	0.947312	0.406977	1154	9918
ENSG00000182463	TSHZ2	0.947308	0.839775	1155	1624
ENSG00000115275	MOGS	0.947282	0.877929	1156	1145
ENSG00000108468	CBX1	0.947269	0.855602	1157	1398
ENSG00000144785	NA	0.947258	1	1158	1
ENSG00000185915	KLHL34	0.947253	0.10189	1159	15441
ENSG00000165186	PTCHD1	0.947247	0.456111	1160	9143
ENSG00000184599	TAFA3	0.947222	0.0386555	1161	17920
ENSG00000188001	TPRG1	0.94722	0.296786	1162	11697
ENSG00000153048	CARHSP1	0.9472	0.708039	1163	3990
ENSG00000143190	POU2F1	0.947193	0.864629	1164	1280
ENSG00000173114	LRRN3	0.947191	0.888919	1165	1019
ENSG00000198270	TMEM116	0.947175	0.65069	1166	5198
ENSG00000163964	PIGX	0.947171	0.427589	1167	9587
ENSG00000132821	VSTM2L	0.947168	0.643163	1168	5347
ENSG00000150722	PPP1R1C	0.947153	0.197887	1169	13296
ENSG00000047662	FAM184B	0.947142	0.0929944	1170	15768
ENSG00000109956	B3GAT1	0.947125	0.239667	1171	12529
ENSG00000144747	TMF1	0.947121	0.853192	1172	1429
ENSG00000255524	NPIPB8	0.947108		1173	20919
ENSG00000255330	NA	0.947063	0.611206	1174	5983
ENSG00000116406	EDEM3	0.947054	0.406602	1175	9927
ENSG00000153147	SMARCA5	0.947016	0.377359	1176	10421
ENSG00000144852	NR1I2	0.947015	0.0330715	1177	18181
ENSG00000005812	FBXL3	0.946879	0.649603	1178	5214
ENSG00000184984	CHRM5	0.946875	0.567335	1179	6882
ENSG00000058272	PPP1R12A	0.946826	0.922609	1180	689
ENSG00000078403	MLLT10	0.946794	0.794148	1181	2403
ENSG00000113811	SELENOK	0.94677	0.598105	1182	6251
ENSG00000167193	CRK	0.946762	0.696107	1183	4248
ENSG00000188993	LRRC66	0.946746	0.0199409	1184	18911
LRG_403	NA	0.946694	0.732	1185	3552
ENSG00000186479	RGS7BP	0.946684	0.498301	1186	8462
ENSG00000111305	GSG1	0.946653	0.777251	1187	2704
ENSG00000035403	VCL	0.946648	0.919751	1188	708
ENSG00000196793	ZNF239	0.94661	0.0181058	1189	19027
ENSG00000100908	EMC9	0.946593	0.694195	1190	4292
ENSG00000114686	MRPL3	0.946551	0.758659	1191	3039
ENSG00000196975	ANXA4	0.946538	0.488464	1192	8624
ENSG00000164576	SAP30L	0.946533	0.210844	1193	13024
ENSG00000146243	IRAK1BP1	0.946481	0.260787	1194	12211
ENSG00000174276	ZNHIT2	0.946457	0.075641	1195	16331
ENSG00000092421	SEMA6A	0.946455	0.859815	1196	1339
ENSG00000115234	SNX17	0.946454	0.861724	1197	1313
ENSG00000108854	SMURF2	0.946411	0.911233	1198	771
ENSG00000177873	ZNF619	0.946371	0.086141	1199	15977
ENSG00000128908	INO80	0.946296	0.892734	1200	974
ENSG00000198944	SOWAHA	0.946237	0.287025	1201	11833
ENSG00000118733	OLFM3	0.946234	0.490375	1202	8586
ENSG00000153707	PTPRD	0.946228	0.928607	1203	644
ENSG00000135404	CD63	0.94622	0.532238	1204	7630
ENSG00000234289	H2BC12L	0.946194	0.00689655	1205	19619
ENSG00000066777	ARFGEF1	0.946159	0.488336	1206	8628
ENSG00000184788	SATL1	0.946157	0.515873	1207	8044
ENSG00000165985	C1QL3	0.946123	0.855287	1208	1404
ENSG00000241962	NA	0.946108	0.182789	1209	13568
ENSG00000108255	CRYBA1	0.946081	0.892573	1210	977
ENSG00000108256	NUFIP2	0.946005	0.643479	1211	5339
ENSG00000048828	FAM120A	0.945998	0.449607	1212	9255
ENSG00000174948	GPR149	0.945961	0	1213	20076
ENSG00000167920	KRT10	0.945926	0.066106	1214	16672
ENSG00000283224	NA	0.945921	1	1215	1
ENSG00000113838	TBCCD1	0.945897	0.561538	1216	7003
ENSG00000135365	PHF21A	0.945895	0.751182	1217	3176
ENSG00000152147	GEMIN6	0.945878	0.149049	1218	14230
ENSG00000104131	EIF3J	0.945753	0.246527	1219	12419
ENSG00000164117	FBXO8	0.945751	0.914402	1220	746
ENSG00000172845	SP3	0.945742	0.469156	1221	8940
ENSG00000138386	NAB1	0.945737	0.893232	1222	967
ENSG00000259956	RBM15B	0.945685	0.121689	1223	14891
ENSG00000205659	LIN52	0.94566	0.242693	1224	12481
ENSG00000111860	CEP85L	0.94564	0.431216	1225	9534
ENSG00000165197	VEGFD	0.945621	0.395203	1226	10122
ENSG00000183474	GTF2H2C	0.945621	0.771069	1227	2827
ENSG00000101247	NDUFAF5	0.945589	0.727238	1228	3656
ENSG00000174370	KCNJ5	0.945535	0.0293783	1229	18354
ENSG00000141441	GAREM1	0.945474	0.111434	1230	15156
ENSG00000003137	CYP26B1	0.9454	0.758626	1231	3041
ENSG00000180098	TRNAU1AP	0.945398	0.0214521	1232	18818
ENSG00000112238	PRDM13	0.945236	0.678243	1233	4653
ENSG00000149970	CNKSR2	0.945223	0.930521	1234	623
ENSG00000254440	PBOV1	0.945217	0.0534965	1235	17192
ENSG00000101444	AHCY	0.945169	0.241384	1236	12501
ENSG00000177752	YIPF7	0.945161	0.588825	1237	6457
ENSG00000183570	PCBP3	0.945156	0.564706	1238	6935
LRG_439	NA	0.945122	0.0462878	1239	17531
ENSG00000164331	ANKRA2	0.945097	0.808117	1240	2145
ENSG00000176200	OR4D11	0.945045	0	1241	20076
ENSG00000178645	C10orf53	0.944975	0.0532647	1242	17199
ENSG00000107566	ERLIN1	0.944886	0.759327	1243	3029
ENSG00000115239	ASB3	0.944839	0.0766717	1244	16295
ENSG00000168374	ARF4	0.944779	0.966852	1245	425
ENSG00000116157	GPX7	0.944751	0.234026	1246	12628
ENSG00000101292	PROKR2	0.944711	0.3	1247	11644
ENSG00000087494	PTHLH	0.944693	0.411375	1248	9839
ENSG00000138744	NAAA	0.944677	0.0755375	1249	16336
ENSG00000104490	NCALD	0.944635	0.900924	1250	859
ENSG00000173163	COMMD1	0.94463	0.325982	1251	11258
ENSG00000152578	GRIA4	0.944605	0.65476	1252	5103
ENSG00000122674	CCZ1	0.944593	0.890848	1253	994
ENSG00000004142	POLDIP2	0.944577	0.241489	1254	12500
ENSG00000157077	ZFYVE9	0.944533	0.831398	1255	1746
ENSG00000121764	HCRTR1	0.944512	0.587722	1256	6474
ENSG00000138107	ACTR1A	0.944484	0.44063	1257	9383
ENSG00000246705	H2AJ	0.944444	0.163057	1258	13946
ENSG00000177354	C10orf71	0.944444	0.0701893	1259	16513
ENSG00000163932	PRKCD	0.944426	0.869734	1260	1224
ENSG00000146215	CRIP3	0.94441	0.343384	1261	10982
ENSG00000100490	CDKL1	0.944377	0.260407	1262	12214
ENSG00000197713	RPE	0.944367	0.643897	1263	5330
ENSG00000143867	OSR1	0.944347	0.466582	1264	8987
ENSG00000077279	DCX	0.94434	0.606812	1265	6072
ENSG00000157540	DYRK1A	0.944335	0.646367	1266	5288
ENSG00000080802	CNOT4	0.944314	0.442959	1267	9356
ENSG00000140406	TLNRD1	0.944261	0.218575	1268	12898
ENSG00000249992	TMEM158	0.944231	0.491502	1269	8571
ENSG00000075213	SEMA3A	0.944126	0.828066	1270	1817
ENSG00000204572	KRTAP5	0.94407	0.203137	1271	13184
ENSG00000063244	U2AF2	0.944035	0.857734	1272	1365
ENSG00000178202	POGLUT3	0.944004	0.302855	1273	11604
ENSG00000127337	YEATS4	0.944002	0.705764	1274	4031
ENSG00000108061	SHOC2	0.943973	0.847701	1275	1503
ENSG00000134744	TUT4	0.94396	0.822168	1276	1928
ENSG00000126953	TIMM8A	0.943945	0.438425	1277	9422
ENSG00000113282	CLINT1	0.943928	0.956859	1278	467
ENSG00000177800	TMEM78	0.943871	0.0639883	1279	16769
ENSG00000125166	GOT2	0.943865	0.651913	1280	5171
ENSG00000180979	LRRC57	0.943845	0.0838177	1281	16046
ENSG00000165526	RPUSD4	0.943739	0.504947	1282	8311
ENSG00000167258	CDK12	0.943719	0.450588	1283	9236
ENSG00000183431	SF3A3	0.943632	0.121552	1284	14896
ENSG00000163581	SLC2A2	0.943596	0.675433	1285	4717
ENSG00000028116	VRK2	0.943566	0.663134	1286	4954
ENSG00000133805	AMPD3	0.94354	0.788296	1287	2502
ENSG00000156531	PHF6	0.943527	0.372829	1288	10489
LRG_458	NA	0.943527	0.998746	1289	329
ENSG00000082482	KCNK2	0.943514	0.90092	1290	861
ENSG00000114248	LRRC31	0.943431	0.207056	1291	13105
ENSG00000165449	SLC16A9	0.943403	0.217902	1292	12905
ENSG00000106031	HOXA13	0.94337	0.50446	1293	8321
ENSG00000173080	RXFP4	0.943333	0.00695652	1294	19614
ENSG00000264324	NA	0.943333	0.642218	1294	5364
ENSG00000136937	NCBP1	0.943323	0.662295	1296	4969
ENSG00000166913	YWHAB	0.943306	0.939291	1297	568
ENSG00000101452	DHX35	0.943204	0.891986	1298	984
ENSG00000174574	AKIRIN1	0.943126	0.749451	1299	3213
ENSG00000031003	FAM13B	0.94309	0.969161	1300	418
ENSG00000144214	LYG1	0.94308	0.0483871	1301	17428
ENSG00000140391	TSPAN3	0.943041	0.11926	1302	14955
ENSG00000183607	GKN2	0.94297	0.0727788	1303	16435
ENSG00000234414	RBMY1A1	0.942956	0.924075	1304	677
ENSG00000130711	PRDM12	0.94288	0.201753	1305	13202
ENSG00000106025	TSPAN12	0.942869	0.782206	1306	2613
ENSG00000089123	TASP1	0.942868	0.843723	1307	1554
ENSG00000132671	SSTR4	0.942857	0.00246914	1308	19896
ENSG00000162595	DIRAS3	0.942857	0.10418	1309	15380
ENSG00000172239	PAIP1	0.942828	0.951218	1310	482
ENSG00000123684	LPGAT1	0.942828	0.262605	1311	12183
ENSG00000128266	GNAZ	0.942784	0.423724	1312	9655
ENSG00000128791	TWSG1	0.942773	0.249435	1313	12381
ENSG00000120235	IFNA6	0.942772	0.00559006	1314	19703
ENSG00000158985	CDC42SE2	0.942768	0.133554	1315	14597
ENSG00000138439	FAM117B	0.942762	0.441473	1316	9374
ENSG00000129317	PUS7L	0.942721	0.625146	1317	5715
ENSG00000052795	FNIP2	0.942707	0.447513	1318	9289
ENSG00000164219	PGGT1B	0.942689	0.100024	1319	15482
ENSG00000152193	OBI1	0.942678	0.316214	1320	11388
ENSG00000121775	TMEM39B	0.942677	0.914243	1321	748
ENSG00000158987	RAPGEF6	0.942651	0.724146	1322	3708
ENSG00000123096	SSPN	0.942606	0.40424	1323	9955
ENSG00000085433	WDR47	0.942549	0.959408	1324	455
ENSG00000183791	NA	0.942529	0	1325	20076
ENSG00000163904	SENP2	0.942515		1326	20920
ENSG00000204293	NA	0.9425	0	1327	20076
ENSG00000122641	INHBA	0.942483	0.546517	1328	7306
ENSG00000157657	ZNF618	0.942436	0.777911	1329	2694
ENSG00000090487	SPG21	0.942435	0.931652	1330	611
ENSG00000105677	TMEM147	0.942427	0.805266	1331	2210
ENSG00000015153	YAF2	0.942403	0.518549	1332	7976
ENSG00000179934	CCR8	0.942342	0.248154	1333	12396
LRG_782	NA	0.942266	0.981059	1334	379
LRG_253	NA	0.942239	0.0805336	1335	16167
ENSG00000004897	CDC27	0.942169	0.916494	1336	726
LRG_772	NA	0.942134	0.658685	1337	5032
ENSG00000072133	RPS6KA6	0.942095	0.265874	1338	12136
ENSG00000187713	TMEM203	0.942092	0.071692	1339	16462
ENSG00000242875	RBMY1B	0.942066	0.888613	1340	1021
ENSG00000168530	MYL1	0.942066	0.382615	1341	10318
ENSG00000167220	HDHD2	0.942055	0.914958	1342	741
ENSG00000140382	HMG20A	0.94204	0.660164	1343	5012
ENSG00000139549	DHH	0.942027	0.305708	1344	11559
ENSG00000274183	H2AB1	0.941985	0.00124224	1345	19988
ENSG00000011007	ELOA	0.941976	0.256275	1346	12277
ENSG00000134769	DTNA	0.941963	0.878834	1347	1129
ENSG00000033122	LRRC7	0.941953	0.211931	1348	13000
ENSG00000160124	MIX23	0.941951	0.785612	1349	2554
LRG_429	NA	0.941931	0.54252	1350	7398
ENSG00000168243	GNG4	0.941897	0.0347806	1351	18093
ENSG00000184828	ZBTB7C	0.941878	0.838307	1352	1647
ENSG00000175161	CADM2	0.941874	0.698862	1353	4193
ENSG00000140396	NCOA2	0.941864	0.898584	1354	925
ENSG00000165916	PSMC3	0.941848	0.871681	1355	1207
ENSG00000188800	TMCO2	0.94183	0.617526	1356	5874
ENSG00000163735	CXCL5	0.941807	0.290175	1357	11795
ENSG00000140350	ANP32A	0.941776	0.70965	1358	3962
ENSG00000174123	TLR10	0.941739	0.0616266	1359	16857
ENSG00000154080	CHST9	0.941709	0.211653	1360	13013
ENSG00000119900	OGFRL1	0.941661	0.201536	1361	13206
ENSG00000124523	SIRT5	0.941587	0.550009	1362	7231
ENSG00000178235	SLITRK1	0.941559	0.623373	1363	5751
ENSG00000122877	EGR2	0.941536	0.824649	1364	1879
ENSG00000145982	FARS2	0.94144	0.0767764	1365	16293
LRG_742	NA	0.94142	0.555121	1366	7127
ENSG00000100105	PATZ1	0.941378	0.480219	1367	8757
ENSG00000108588	CCDC47	0.941293	0.548956	1368	7254
ENSG00000140743	CDR2	0.94123	0.576189	1369	6692
ENSG00000177519	RPRM	0.941221	0.404454	1370	9954
ENSG00000176697	BDNF	0.94122	0.340775	1371	11031
ENSG00000085377	PREP	0.941216	0.220497	1372	12859
ENSG00000203722	RAET1G	0.941199	0.0195134	1373	18941
ENSG00000177272	KCNA3	0.941176	0.505835	1374	8298
ENSG00000183908	LRRC55	0.941142	0.0896861	1375	15865
ENSG00000087095	NLK	0.94113	0.626746	1376	5687
ENSG00000139874	SSTR1	0.941111	0.181695	1377	13585
ENSG00000162373	BEND5	0.94109	0.474656	1378	8853
ENSG00000100644	HIF1A	0.941055	0.976212	1379	394
ENSG00000127928	GNGT1	0.941007	0.112313	1380	15132
ENSG00000100483	VCPKMT	0.940977	0.777748	1381	2696
ENSG00000214216	IQCJ	0.940941	0.0162153	1382	19132
LRG_41	NA	0.940904	0.0341343	1383	18128
ENSG00000141905	NFIC	0.940898	0.565315	1384	6922
ENSG00000174373	RALGAPA1	0.940882	0.875317	1385	1178
ENSG00000177673	TEX44	0.940881	0.169444	1386	13822
ENSG00000154654	NCAM2	0.94083	0.270588	1387	12074
ENSG00000145384	FABP2	0.940815	0.0336125	1388	18157
ENSG00000162402	USP24	0.940811	0.654449	1389	5115
ENSG00000152580	IGSF10	0.940795	0.208657	1390	13067
ENSG00000172238	ATOH1	0.940789	0.469065	1391	8941
ENSG00000271824	SMIM32	0.940789	0.0394631	1391	17874
ENSG00000126733	DACH2	0.940764	0.840303	1393	1615
ENSG00000279131	NA	0.940734	0	1394	20076
ENSG00000080845	DLGAP4	0.94065	0.898534	1395	926
ENSG00000203727	SAMD5	0.94062	0.160356	1396	14003
ENSG00000163866	SMIM12	0.940583	0.149789	1397	14214
ENSG00000147003	CLTRN	0.940578	0.245636	1398	12434
ENSG00000129596	CDO1	0.940565	0.262571	1399	12184
ENSG00000172061	LRRC15	0.94053	0.0596149	1400	16946
ENSG00000108306	FBXL20	0.940511	0.134103	1401	14582
ENSG00000102804	TSC22D1	0.940283	0.816834	1402	2004
ENSG00000113732	ATP6V0E1	0.940246	0.144424	1403	14334
ENSG00000112715	VEGFA	0.940241	0.761875	1404	2986
ENSG00000265241	RBM8A	0.940221	0.356001	1405	10767
ENSG00000112539	C6orf118	0.940199	0.0217848	1406	18793
ENSG00000222046	DCDC2B	0.940186	0.0307692	1407	18296
ENSG00000172209	GPR22	0.940164	0.847138	1408	1517
ENSG00000114942	EEF1B2	0.940152	0.74576	1409	3283
ENSG00000188817	SNTN	0.940096	0.357916	1410	10733
ENSG00000079150	FKBP7	0.940087	0.448602	1411	9270
ENSG00000164754	RAD21	0.94007	0.931808	1412	610
ENSG00000278899	LOC645967	0.94	0.00970724	1413	19472
ENSG00000140157	NIPA2	0.93996	0.611353	1414	5981
ENSG00000272897	NA	0.939923	0.872448	1415	1199
ENSG00000197885	NKIRAS1	0.939909	0.0134495	1416	19280
ENSG00000111328	CDK2AP1	0.93986	0.555621	1417	7110
ENSG00000036257	CUL3	0.939844	0.89	1418	1002
ENSG00000168802	CHTF8	0.939828	0.716331	1419	3831
ENSG00000065491	TBC1D22B	0.939824	0.373359	1420	10481
ENSG00000114127	XRN1	0.939803	0.779507	1421	2658
ENSG00000132424	PNISR	0.939803	0.806939	1422	2174
ENSG00000100201	DDX17	0.939766	0.771159	1423	2823
LRG_574	NA	0.939759	0.138003	1424	14488
ENSG00000170855	TRIAP1	0.939662	0.179473	1425	13630
ENSG00000282815	TEX13C	0.93964	0.0638429	1426	16772
ENSG00000086065	CHMP5	0.939632	0.383884	1427	10299
ENSG00000106484	MEST	0.93961	0.879892	1428	1115
ENSG00000169946	ZFPM2	0.9396	0.987223	1429	360
ENSG00000186416	NKRF	0.939573	0.782562	1430	2609
ENSG00000109610	SOD3	0.939552	0.0149666	1431	19196
ENSG00000164096	C4orf3	0.939495	0.0454237	1432	17568
ENSG00000138771	SHROOM3	0.93947	0.0880765	1433	15909
ENSG00000204186	ZDBF2	0.939467	0.284409	1434	11867
ENSG00000106852	LHX6	0.939455	0.686326	1435	4494
ENSG00000111186	WNT5B	0.939373	0.774188	1436	2765
ENSG00000164654	MIOS	0.939364	0.865223	1437	1270
ENSG00000139211	AMIGO2	0.939344	0.113028	1438	15111
ENSG00000078618	NRDC	0.93934	0.906468	1439	809
ENSG00000151790	TDO2	0.93932	0.678766	1440	4640
ENSG00000187522	HSPA14	0.939292	0.330275	1441	11204
ENSG00000102904	TSNAXIP1	0.939282	0.599544	1442	6227
ENSG00000109111	SUPT6H	0.939265	0.858512	1443	1354
ENSG00000147481	SNTG1	0.939165	0.68571	1444	4513
ENSG00000171388	APLN	0.939158	0.59548	1445	6321
ENSG00000253251	SHLD3	0.93913	0.527768	1446	7748
ENSG00000133398	MED10	0.939114	0.0217042	1447	18799
ENSG00000005238	ATOSB	0.939083	0.745356	1448	3290
ENSG00000168564	CDKN2AIP	0.939054	0.503386	1449	8342
ENSG00000115839	RAB3GAP1	0.939001	0.101217	1450	15459
ENSG00000070950	RAD18	0.938977	0.43595	1451	9454
ENSG00000269095	NA	0.938826	1	1452	1
ENSG00000112773	TENT5A	0.938821	0.514875	1453	8070
ENSG00000138100	TRIM54	0.938806	0.47604	1454	8833
ENSG00000166272	WBP1L	0.938773	0.327112	1455	11245
ENSG00000136895	GARNL3	0.938754	0.909541	1456	788
ENSG00000138399	FASTKD1	0.938753	0.148684	1457	14237
ENSG00000184260	H2AC20	0.93875	0	1458	20076
ENSG00000091664	SLC17A6	0.938722	0.855247	1459	1406
ENSG00000101333	PLCB4	0.938712	0.90063	1460	864
ENSG00000113360	DROSHA	0.938655	0.57254	1461	6765
ENSG00000128191	DGCR8	0.938634	0.604669	1462	6119
ENSG00000162222	TTC9C	0.938536	0.135052	1463	14564
ENSG00000183878	UTY	0.938499	0.242014	1464	12492
ENSG00000211871	TRAJ18	0.938462	1	1465	1
ENSG00000115365	LANCL1	0.938445	0.344429	1466	10967
ENSG00000125962	ARMCX5	0.938413	0.364809	1467	10622
ENSG00000147138	GPR174	0.938372	0.015	1468	19194
ENSG00000067533	RRP15	0.938317	0.0883198	1469	15904
ENSG00000176746	MAGEB6	0.938312	0.000520833	1470	20051
ENSG00000118276	B4GALT6	0.93831	0.683252	1471	4562
ENSG00000163093	BBS5	0.938302		1472	20921
ENSG00000176979	TRIM60	0.938298	0.00371094	1473	19812
ENSG00000141668	CBLN2	0.938269	0.38623	1474	10260
ENSG00000159167	STC1	0.93825	0.838004	1475	1653
ENSG00000113300	CNOT6	0.938217	0.857099	1476	1374
ENSG00000124237	C20orf85	0.938161	0.00243902	1477	19899
ENSG00000206562	METTL6	0.938105	0.0625688	1478	16816
ENSG00000166529	ZSCAN21	0.938068	0.524584	1479	7823
ENSG00000096968	JAK2	0.938065	0.777634	1480	2700
LRG_612	NA	0.938065	0.332902	1480	11158
ENSG00000070010	UFD1	0.938064	0.838602	1482	1642
ENSG00000155330	C16orf87	0.93806	0.221362	1483	12842
ENSG00000183715	OPCML	0.937996	0.291181	1484	11778
ENSG00000125675	GRIA3	0.937975	0.745593	1485	3285
ENSG00000179021	C3orf38	0.937959	0.317614	1486	11366
ENSG00000135314	KHDC1	0.937944	0.263953	1487	12164
ENSG00000120063	GNA13	0.937939	0.198814	1488	13278
ENSG00000116030	SUMO1	0.937924	0.934044	1489	595
ENSG00000108055	SMC3	0.937915	0.832335	1490	1734
LRG_774	NA	0.937915	0.836747	1490	1670
ENSG00000153922	CHD1	0.937915	0.87895	1492	1127
ENSG00000180318	ALX1	0.937901	0.960841	1493	452
ENSG00000110321	EIF4G2	0.937874	0.998725	1494	330
ENSG00000137815	RTF1	0.93787	0.31786	1495	11363
ENSG00000185873	TMPRSS11B	0.937844	0.036089	1496	18033
ENSG00000146242	TPBG	0.937778	0.190117	1497	13450
ENSG00000136859	ANGPTL2	0.937768	0.208401	1498	13073
ENSG00000102547	CAB39L	0.937759	0.757683	1499	3057
ENSG00000102038	SMARCA1	0.937711	0.992974	1500	342
ENSG00000109046	WSB1	0.937692	0.812947	1501	2068
ENSG00000163590	PPM1L	0.93767	0.144844	1502	14325
ENSG00000178473	UCN3	0.937662	0.018107	1503	19026
ENSG00000100522	GNPNAT1	0.937652	0.573532	1504	6744
ENSG00000168386	FILIP1L	0.937631	0.248146	1505	12397
ENSG00000141367	CLTC	0.937627	0.761908	1506	2985
ENSG00000157150	TIMP4	0.937598	0.107543	1507	15271
ENSG00000147133	TAF1	0.937562	0.655043	1508	5099
ENSG00000119596	YLPM1	0.937533	0.695551	1509	4262
ENSG00000250673	REELD1	0.937529	0.315023	1510	11412
ENSG00000156521	TYSND1	0.937477	0.096385	1511	15646
ENSG00000153904	DDAH1	0.937466	0.279468	1512	11929
ENSG00000138380	CARF	0.937462	0.588467	1513	6464
ENSG00000044574	HSPA5	0.93745	0.188557	1514	13468
ENSG00000013297	CLDN11	0.937431	0.209883	1515	13042
ENSG00000115866	DARS1	0.937394	0.671135	1516	4806
ENSG00000127252	PLAAT1	0.937362	0.326427	1517	11255
ENSG00000196549	MME	0.93736	0.735666	1518	3470
ENSG00000151458	ANKRD50	0.937318	0.738796	1519	3413
ENSG00000119661	DNAL1	0.937315	0.85939	1520	1346
ENSG00000258643	BCL2L2	0.937278	1	1521	1
ENSG00000135387	CAPRIN1	0.937254	0.866981	1522	1251
ENSG00000165672	PRDX3	0.937225	0.132561	1523	14622
ENSG00000075407	ZNF37A	0.937203	0.0991856	1524	15563
ENSG00000164105	SAP30	0.937203	0.942927	1525	541
ENSG00000078596	ITM2A	0.937193	0.451489	1526	9222
ENSG00000023287	RB1CC1	0.937189	0.827974	1527	1820
ENSG00000281593	NA	0.937143	0.40446	1528	9953
ENSG00000006576	PHTF2	0.937081	0.261972	1529	12192
ENSG00000137575	SDCBP	0.937035	0.473482	1530	8870
ENSG00000115355	CCDC88A	0.937022	0.688515	1531	4436
ENSG00000173950	XXYLT1	0.937017	0.446327	1532	9310
ENSG00000163743	RCHY1	0.937005	0.768607	1533	2879
ENSG00000138755	CXCL9	0.936971	0.062204	1534	16837
ENSG00000163623	NKX6	0.936965	0.442627	1535	9360
ENSG00000185008	ROBO2	0.936942	0.871631	1536	1208
ENSG00000100220	RTCB	0.936941	0.0660976	1537	16673
LRG_199	NA	0.936928	0.688331	1538	4441
ENSG00000170961	HAS2	0.936891	0.541244	1539	7434
ENSG00000118655	DCLRE1B	0.936876	0.192929	1540	13392
ENSG00000115548	KDM3A	0.936851	0.708446	1541	3983
ENSG00000111241	FGF6	0.936851	0.150177	1542	14203
ENSG00000100523	DDHD1	0.936825	0.588472	1543	6463
LRG_680	NA	0.936823	0.279167	1544	11933
ENSG00000124164	VAPB	0.936809	0.555107	1545	7129
LRG_656	NA	0.936809	0.188086	1545	13472
ENSG00000205362	MT1A	0.936801	0.0430657	1547	17694
ENSG00000168959	GRM5	0.936795	0.152581	1548	14142
ENSG00000147044	CASK	0.936756	0.627974	1549	5663
ENSG00000204086	RPA4	0.936752	0.22345	1550	12810
ENSG00000169116	PARM1	0.936741	0.149018	1551	14231
ENSG00000026559	KCNG1	0.936739	0.747467	1552	3253
LRG_753	NA	0.936736	0.847701	1553	1503
ENSG00000176406	RIMS2	0.936731	0.865636	1554	1267
ENSG00000109270	LAMTOR3	0.93666		1555	20922
ENSG00000164107	HAND2	0.936645	0.334179	1556	11139
ENSG00000160654	CD3G	0.936639	0.415127	1557	9776
ENSG00000101052	IFT52	0.936627	0.120447	1558	14921
ENSG00000145632	PLK2	0.936618	0.75807	1559	3048
ENSG00000143401	ANP32E	0.936579	0.867623	1560	1246
ENSG00000106803	SEC61B	0.93657	0.85445	1561	1413
ENSG00000125355	TMEM255A	0.936567	0.850135	1562	1466
ENSG00000105851	PIK3CG	0.936566	0.54178	1563	7421
ENSG00000151729	SLC25A4	0.936561	0.20097	1564	13218
ENSG00000095110	NXPE1	0.936549	0.0749448	1565	16358
ENSG00000173890	GPR160	0.936508	0.732512	1566	3542
ENSG00000165953	SERPINA12	0.936449	0	1567	20076
ENSG00000251655	PRB1	0.936406	0.103242	1568	15407
ENSG00000171611	PTCRA	0.936393	0.0601307	1569	16921
ENSG00000143569	UBAP2L	0.936319	0.887924	1570	1025
ENSG00000107036	RIC1	0.936284	0.596495	1571	6296
LRG_493	NA	0.936282	0.781662	1572	2626
ENSG00000108443	RPS6KB1	0.936217	0.939377	1573	567
ENSG00000123500	COL10A1	0.936201	0.74113	1574	3377
ENSG00000241258	CRCP	0.936197	0.587027	1575	6485
ENSG00000196092	PAX5	0.936181	0.729081	1576	3615
ENSG00000129538	RNASE1	0.936111	0.0451351	1577	17587
ENSG00000125650	PSPN	0.936098	0.237681	1578	12562
ENSG00000174482	LINGO2	0.936036	0.853428	1579	1426
ENSG00000188848	BEND4	0.935954	0.207808	1580	13089
ENSG00000213341	CHUK	0.935864	0.426077	1581	9620
ENSG00000184178	SCFD2	0.935851	0.348666	1582	10902
ENSG00000165626	BEND7	0.935822	0.0777021	1583	16254
ENSG00000145864	GABRB2	0.935807	0.250731	1584	12362
ENSG00000040199	PHLPP2	0.935792	0.309454	1585	11503
ENSG00000078399	HOXA9	0.93569	0.88337	1586	1076
ENSG00000083312	TNPO1	0.93567	0.815226	1587	2027
LRG_623	NA	0.935616	0.50679	1588	8263
ENSG00000070366	SMG6	0.935581	0.917835	1589	719
ENSG00000187866	PABIR1	0.935556	0.246592	1590	12417
ENSG00000139053	PDE6H	0.935545	0.0974293	1591	15619
ENSG00000119986	AVPI1	0.935519	0.115955	1592	15031
ENSG00000067715	SYT1	0.935504	0.821072	1593	1938
ENSG00000198793	MTOR	0.935427	0.69	1594	4403
ENSG00000182447	OTOL1	0.935405	0	1595	20076
ENSG00000125871	MGME1	0.935402	0.0589339	1596	16973
ENSG00000083642	PDS5B	0.935393	0.784303	1597	2570
ENSG00000168283	BMI1	0.935381	0.974253	1598	402
ENSG00000086200	IPO11	0.935372	0.72413	1599	3709
ENSG00000275740	RBM27	0.935348	1	1600	1
ENSG00000165495	PKNOX2	0.935335	0.906096	1601	815
ENSG00000136709	WDR33	0.935307	0.556126	1602	7102
ENSG00000273820	USP27X	0.935266	0.889586	1603	1007
ENSG00000140262	TCF12	0.935263	0.705636	1604	4035
ENSG00000278311	GGNBP2	0.935257	0.596094	1605	6308
ENSG00000184454	NCMAP	0.935251	0.0390162	1606	17899
ENSG00000105258	POLR2I	0.935237	0.639643	1607	5419
ENSG00000263353	PPIAL4A	0.935233	0.205556	1608	13136
ENSG00000169717	ACTRT2	0.935227	0.0783133	1609	16237
ENSG00000127481	UBR4	0.935164	0.701792	1610	4116
ENSG00000198417	MT1F	0.935149	0.14485	1611	14324
ENSG00000184160	ADRA2C	0.935134	0.212618	1612	12986
ENSG00000164520	RAET1E	0.935116	0.0107414	1613	19420
ENSG00000214107	MAGEB1	0.935106	0.00618762	1614	19664
ENSG00000268279	NA	0.935088	0.407525	1615	9909
ENSG00000179941	BBS10	0.935065	0.0262883	1616	18544
ENSG00000123600	METTL8	0.935055	0.718706	1617	3785
ENSG00000158435	CNOT11	0.934999	0.346868	1618	10930
ENSG00000073969	NSF	0.934937	0.860403	1619	1332
ENSG00000280544	NA	0.934911	0.3	1620	11644
ENSG00000163519	TRAT1	0.934902	0.0361702	1621	18029
ENSG00000116285	ERRFI1	0.934776	0.325626	1622	11262
ENSG00000107185	RGP1	0.934775	0.18695	1623	13491
ENSG00000135517	MIP	0.934744	0.264961	1624	12149
ENSG00000170142	UBE2E1	0.93473	0.630423	1625	5614
ENSG00000184634	MED12	0.934726	0.951271	1626	481
ENSG00000121634	GJA8	0.934711	0.9	1627	867
ENSG00000104219	ZDHHC2	0.934694	0.652348	1628	5164
ENSG00000139687	RB1	0.934617	0.811625	1629	2087
ENSG00000134588	USP26	0.934591	0.0451651	1630	17585
ENSG00000146267	FAXC	0.934564	0.126953	1631	14770
ENSG00000138207	RBP4	0.934563	0.171392	1632	13786
ENSG00000070785	EIF2B3	0.934554	0.526715	1633	7771
ENSG00000174151	CYB561D1	0.934512	0.19673	1634	13320
ENSG00000144810	COL8A1	0.934505	0.769633	1635	2860
ENSG00000151704	KCNJ1	0.934494	0.515534	1636	8054
ENSG00000107984	DKK1	0.934462	0.412588	1637	9817
ENSG00000178538	CA8	0.934456	0.16526	1638	13900
ENSG00000175216	CKAP5	0.934456	0.574516	1639	6721
ENSG00000133935	ERG28	0.934433	0.0758503	1640	16325
ENSG00000120733	KDM3B	0.934432	0.947293	1641	507
ENSG00000144746	ARL6IP5	0.934415	0.525109	1642	7813
ENSG00000234776	C11orf94	0.934343	0.248571	1643	12391
ENSG00000099769	IGFALS	0.934316	0.386474	1644	10253
ENSG00000056736	IL17RB	0.934312	0.505691	1645	8302
ENSG00000160058	BSDC1	0.934311	0.806839	1646	2175
ENSG00000155096	AZIN1	0.934298	0.931369	1647	613
ENSG00000071626	DAZAP1	0.934284	0.915738	1648	733
ENSG00000151923	TIAL1	0.934258	0.824055	1649	1892
ENSG00000134262	AP4B1	0.934235	0.771136	1650	2824
ENSG00000165943	MOAP1	0.934211	0.0375378	1651	17959
ENSG00000069018	TRPC7	0.934174	0.918233	1652	714
ENSG00000137880	GCHFR	0.934167	0.144312	1653	14337
ENSG00000205409	OR52E6	0.934167	0.0107143	1654	19426
ENSG00000143776	CDC42BPA	0.934126	0.39841	1655	10070
ENSG00000168899	VAMP5	0.934113	0.229804	1656	12701
ENSG00000260286	ARMH2	0.934091	0.0494382	1657	17372
ENSG00000137976	DNASE2B	0.933995	0.114667	1658	15065
ENSG00000152495	CAMK4	0.933992	0.836506	1659	1675
ENSG00000088766	CRLS1	0.933971	0.712599	1660	3909
ENSG00000149651	SPINT4	0.933959	0.045641	1661	17559
ENSG00000169193	CCDC126	0.933948	0.786503	1662	2536
ENSG00000198964	SGMS1	0.933942	0.683783	1663	4548
ENSG00000066422	ZBTB11	0.933929	0.358348	1664	10727
ENSG00000173482	PTPRM	0.933929	0.948153	1665	498
ENSG00000153317	ASAP1	0.933897	0.920747	1666	698
ENSG00000075151	EIF4G3	0.933882	0.945024	1667	520
ENSG00000171540	OTP	0.933855	0.572745	1668	6761
ENSG00000172809	RPL38	0.933822	0.346899	1669	10929
ENSG00000152492	CCDC50	0.933787	0.160058	1670	14009
ENSG00000198918	RPL39	0.933683	0.0550562	1671	17123
ENSG00000149573	MPZL2	0.933681	0.08652	1672	15958
ENSG00000156959	LHFPL4	0.933673	0.188026	1673	13473
ENSG00000141582	CBX4	0.933668	0.811221	1674	2094
ENSG00000137872	SEMA6D	0.933664	0.810043	1675	2113
ENSG00000170162	VGLL2	0.933663	0.58422	1676	6536
ENSG00000196372	ASB13	0.933635	0.308754	1677	11512
ENSG00000107758	PPP3CB	0.933633	0.827503	1678	1827
ENSG00000174125	TLR1	0.933628	0.20486	1679	13153
ENSG00000129595	EPB41L4A	0.933421	0.0608347	1680	16894
ENSG00000178125	PPP1R42	0.933391	0.346554	1681	10933
ENSG00000077274	CAPN6	0.93339	0.635889	1682	5500
ENSG00000165724	ZMYND19	0.933371	0.459483	1683	9103
ENSG00000152944	MED21	0.933344	0.462752	1684	9056
ENSG00000146049	KAAG1	0.933333	0.0241026	1685	18666
ENSG00000185448	FAM47A	0.933333	0.00884354	1686	19527
ENSG00000204703	OR2B3	0.933333	0	1687	20076
ENSG00000171988	JMJD1C	0.933328	0.462779	1688	9055
ENSG00000129128	SPCS3	0.93329	0.221839	1689	12833
ENSG00000001167	NFYA	0.933208	0.37993	1690	10369
ENSG00000163394	CCKAR	0.93319	0.0273109	1691	18469
ENSG00000136522	MRPL47	0.933173	0.250256	1692	12369
ENSG00000171189	GRIK1	0.933034	0.49818	1693	8464
ENSG00000066027	PPP2R5A	0.933002	0.648673	1694	5234
ENSG00000273542	H4C12	0.933	0	1695	20076
ENSG00000153956	CACNA2D1	0.93296	0.543398	1696	7372
ENSG00000109854	HTATIP2	0.932951	0.0702645	1697	16507
ENSG00000162623	TYW3	0.932906	0.538052	1698	7502
ENSG00000179695	OR6C2	0.932877	0	1699	20076
ENSG00000205327	OR6C68	0.932877	0	1699	20076
ENSG00000085998	POMGNT1	0.932858	0.896444	1701	947
ENSG00000108379	WNT3	0.93285	0.343892	1702	10975
ENSG00000187066	TMEM262	0.932807	0.76747	1703	2894
ENSG00000180488	MIGA1	0.9328	0.586358	1704	6496
ENSG00000133812	SBF2	0.932777	0.612284	1705	5965
LRG_39	NA	0.932775	0.0517068	1706	17263
ENSG00000136819	C9orf78	0.932748	0.0730195	1707	16423
ENSG00000101421	CHMP4B	0.932733	0.888958	1708	1017
ENSG00000149313	AASDHPPT	0.932714	0.695591	1709	4260
ENSG00000167996	FTH1	0.932693	0.419687	1710	9711
ENSG00000110660	SLC35F2	0.932674	0.689805	1711	4408
ENSG00000076685	NT5C2	0.932555	0.779642	1712	2654
ENSG00000130962	PRRG1	0.932487	0.617197	1713	5879
ENSG00000204922	UQCC3	0.932463	0.0198347	1714	18920
ENSG00000172586	CHCHD1	0.932417	0.228534	1715	12725
ENSG00000279111	OR10X1	0.932414	0	1716	20076
ENSG00000182197	EXT1	0.932404	0.897834	1717	934
ENSG00000182944	EWSR1	0.932383	0.99344	1718	340
ENSG00000013619	MAMLD1	0.932337	0.707378	1719	4000
ENSG00000163705	FANCD2OS	0.932318	0.345168	1720	10957
ENSG00000160799	CCDC12	0.932296	0.67432	1721	4745
ENSG00000186063	AIDA	0.932292	0.279149	1722	11934
ENSG00000277858	H2AB2	0.932258	0.9	1723	867
ENSG00000039123	MTREX	0.932221	0.924613	1724	674
ENSG00000173699	SPATA3	0.932219	0.23696	1725	12575
ENSG00000152377	SPOCK1	0.932204	0.781992	1726	2618
ENSG00000182899	RPL35A	0.932167	0.318498	1727	11354
LRG_517	NA	0.932141	0.454755	1728	9173
ENSG00000155011	DKK2	0.932114	0.188662	1729	13466
ENSG00000176495	OR5AN1	0.93211	0	1730	20076
ENSG00000065413	ANKRD44	0.93208	0.486376	1731	8667
ENSG00000222028	PSMB11	0.932075	0.0219512	1732	18786
ENSG00000106993	CDC37L1	0.932072	0.268508	1733	12109
ENSG00000117069	ST6GALNAC5	0.93207	0.59514	1734	6332
ENSG00000170515	PA2G4	0.932027	0.761641	1735	2994
ENSG00000188786	MTF1	0.932012	0.414401	1736	9786
ENSG00000185070	FLRT2	0.932	0.0846616	1737	16020
ENSG00000243696	NA	0.931978	0.386484	1738	10252
ENSG00000011454	RABGAP1	0.931951	0.815538	1739	2023
ENSG00000181418	DDN	0.931937	0.247769	1740	12403
ENSG00000151715	TMEM45B	0.931899	0.0418058	1741	17754
ENSG00000111275	ALDH2	0.931892		1742	20923
ENSG00000103089	FA2H	0.931883	0.501955	1743	8371
ENSG00000037241	RPL26L1	0.931878	0.682319	1744	4589
ENSG00000161203	AP2M1	0.931871	0.637265	1745	5467
ENSG00000126005	MMP24OS	0.931868	0.376275	1746	10431
ENSG00000145687	SSBP2	0.931854	0.584418	1747	6526
ENSG00000088726	TMEM40	0.931849	0.0923139	1748	15785
ENSG00000122483	CCDC18	0.931842	0.887504	1749	1030
ENSG00000070214	SLC44A1	0.931826	0.365976	1750	10607
ENSG00000165240	ATP7A	0.931793	0.314196	1751	11428
ENSG00000113658	SMAD5	0.931777	0.52152	1752	7893
ENSG00000166707	ZCCHC18	0.931707	0.0969407	1753	15628
ENSG00000037042	TUBG2	0.931696	0.0325243	1754	18210
ENSG00000134900	TPP2	0.931682	0.463033	1755	9047
ENSG00000112592	TBP	0.931666	0.723524	1756	3719
ENSG00000204442	NALF1	0.931657	0.232732	1757	12643
ENSG00000054267	ARID4B	0.931652	0.747583	1758	3250
ENSG00000147262	GPR119	0.931624	0.1	1759	15483
ENSG00000124216	SNAI1	0.931553	0.400964	1760	10008
ENSG00000132718	SYT11	0.9315	0.315226	1761	11407
ENSG00000005302	MSL3	0.9315	0.762525	1762	2973
ENSG00000176076	KCNE5	0.931452	0.434753	1763	9472
ENSG00000086758	HUWE1	0.931384	0.870118	1764	1220
ENSG00000096092	TMEM14A	0.931375	0.0786642	1765	16225
ENSG00000115008	IL1A	0.931358	0.20434	1766	13166
ENSG00000101417	PXMP4	0.931307	0.126913	1767	14771
ENSG00000205678	TECRL	0.931272	0.46012	1768	9093
ENSG00000130147	SH3BP4	0.931255	0.829146	1769	1793
ENSG00000108946	PRKAR1A	0.931232	0.802313	1770	2267
ENSG00000169704	GP9	0.931148	0.00075188	1771	20027
ENSG00000119950	MXI1	0.931137	0.92746	1772	652
ENSG00000127418	FGFRL1	0.931106	0.396473	1773	10101
ENSG00000171316	CHD7	0.931105	0.788999	1774	2491
ENSG00000189056	RELN	0.931103	0.9644	1775	431
ENSG00000121361	KCNJ8	0.931078	0.0277344	1776	18448
ENSG00000140015	KCNH5	0.931076	0.362809	1777	10657
ENSG00000176774	MAGEB18	0.931071	0.0382194	1778	17938
ENSG00000135018	UBQLN1	0.931067	0.948575	1779	494
ENSG00000177971	IMP3	0.931013	0.036673	1780	18004
ENSG00000177189	RPS6KA3	0.930999	0.628431	1781	5654
ENSG00000133134	BEX2	0.930994	0.797951	1782	2334
ENSG00000162761	LMX1A	0.930992	0.322504	1783	11305
ENSG00000176198	OR11H4	0.930986	0.00555556	1784	19705
LRG_1018	NA	0.930929	0.223965	1785	12800
ENSG00000130449	ZSWIM6	0.930906	0.963303	1786	439
ENSG00000075239	ACAT1	0.930888	0.498933	1787	8452
ENSG00000143947	RPS27A	0.930794	0.533696	1788	7597
ENSG00000169813	HNRNPF	0.930769	0.840784	1789	1602
ENSG00000082458	DLG3	0.930718	0.453896	1790	9188
ENSG00000134259	NGF	0.930667	0.811184	1791	2095
LRG_260	NA	0.930667	0.813636	1791	2057
ENSG00000159596	TMEM69	0.930621	0.0516729	1793	17266
LRG_875	NA	0.930614	0.941359	1794	555
ENSG00000196935	SRGAP1	0.930611	0.124533	1795	14834
ENSG00000174600	CMKLR1	0.930601	0.676929	1796	4677
ENSG00000186150	UBL4B	0.93057	0.0189616	1797	18967
ENSG00000136888	ATP6V1G1	0.930543	0.5	1798	8442
ENSG00000157107	FCHO2	0.930529	0.562148	1799	6990
ENSG00000175097	RAG2	0.930508	0.519938	1800	7934
ENSG00000126524	SBDS	0.930379	0.706458	1801	4017
ENSG00000139116	KIF21A	0.930304	0.748746	1802	3230
ENSG00000101152	DNAJC5	0.9303	0.35162	1803	10858
ENSG00000226941	RBMY1J	0.930299	0.843885	1804	1552
ENSG00000151005	TKTL2	0.930159	0.0327201	1805	18199
ENSG00000267561	NA	0.930145	0.910214	1806	782
ENSG00000033050	ABCF2	0.93012	0.761868	1807	2987
ENSG00000183960	KCNH8	0.930101	0.761669	1808	2993
ENSG00000148677	ANKRD1	0.930027	0.158312	1809	14039
ENSG00000125695	NA	0.929958	0.883225	1810	1081
ENSG00000241697	TMEFF1	0.929941	0.940347	1811	560
ENSG00000136875	PRPF4	0.929893	0.137269	1812	14500
ENSG00000127080	IPPK	0.929887	0.229909	1813	12700
ENSG00000135916	ITM2C	0.929886	0.554569	1814	7141
ENSG00000144034	TPRKB	0.929842	0.1	1815	15531
ENSG00000088451	TGDS	0.929684	0.178659	1816	13647
ENSG00000075188	NUP37	0.929683	0.657562	1817	5054
ENSG00000169181	GSG1L	0.929653	0.509433	1818	8207
ENSG00000020633	RUNX3	0.929617	0.123324	1819	14856
ENSG00000172936	MYD88	0.929531	0.088877	1820	15884
ENSG00000214194	SMIM30	0.929518	0.139648	1821	14445
ENSG00000249961	TERB1	0.929484	0.555032	1822	7130
ENSG00000151320	AKAP6	0.92947	0.53525	1823	7561
ENSG00000121774	KHDRBS1	0.929457	0.916693	1824	724
ENSG00000114735	HEMK1	0.929456	0.610669	1825	5995
ENSG00000163453	IGFBP7	0.92943	0.222911	1826	12817
ENSG00000189067	LITAF	0.929429	0.322035	1827	11309
ENSG00000177885	GRB2	0.929413	0.660169	1828	5011
ENSG00000174231	PRPF8	0.929351	0.788439	1829	2499
ENSG00000134817	APLNR	0.92924	0.0557987	1830	17097
ENSG00000188820	CALHM6	0.929217	0.0662162	1831	16663
LRG_779	NA	0.929211	0.291781	1832	11771
ENSG00000128609	NDUFA5	0.929186	0.495833	1833	8497
ENSG00000180044	C3orf80	0.929134	0.223459	1834	12809
ENSG00000213533	STIMATE	0.929129	0.362205	1835	10668
ENSG00000119147	ECRG4	0.92912	0.572747	1836	6760
ENSG00000138685	FGF2	0.929026	0.18226	1837	13576
ENSG00000151090	THRB	0.929015	0.917925	1838	718
LRG_271	NA	0.928967	0.35951	1839	10706
ENSG00000071051	NCK2	0.928938	0.853802	1840	1424
LRG_356	NA	0.928906	0.0816327	1841	16122
LRG_734	NA	0.9289	0.378407	1842	10397
ENSG00000067167	TRAM1	0.928884	0.909128	1843	793
ENSG00000206053	JPT2	0.92882	0.430587	1844	9542
ENSG00000155970	MICU3	0.928817	0.421117	1845	9689
ENSG00000253313	C1orf210	0.928798	0.0386918	1846	17919
ENSG00000117280	RAB29	0.928798	0.520746	1847	7911
ENSG00000125351	UPF3B	0.928745	0.750815	1848	3184
ENSG00000086102	NFX1	0.928694	0.149189	1849	14227
ENSG00000112425	EPM2A	0.928674	0.016999	1850	19081
ENSG00000134684	YARS1	0.928657	0.632278	1851	5577
ENSG00000077080	ACTL6B	0.928647	0.589933	1852	6431
ENSG00000128050	PAICS	0.928601	0.525917	1853	7789
ENSG00000184185	KCNJ12	0.928571	0.129089	1854	14707
ENSG00000241043	NA	0.928571	0.161713	1855	13977
ENSG00000135040	NAA35	0.928536	0.39503	1856	10125
ENSG00000266076	NA	0.928498	0.699546	1857	4183
ENSG00000102317	RBM3	0.928474	0.41837	1858	9727
ENSG00000166159	LRTM2	0.928402	0.715411	1859	3851
ENSG00000107968	MAP3K8	0.928379	0.610764	1860	5994
ENSG00000181826	RELL1	0.928367	0.589354	1861	6447
ENSG00000198231	DDX42	0.928345	0.892999	1862	969
LRG_665	NA	0.928333	0.821949	1863	1930
ENSG00000213639	PPP1CB	0.928308	0.674589	1864	4738
ENSG00000091009	RBM27	0.928204	0.650838	1865	5191
ENSG00000174740	PABPC5	0.928141	0.182508	1866	13572
ENSG00000175697	GPR156	0.928125	0.543541	1867	7367
ENSG00000183722	LHFPL6	0.928092	0.443199	1868	9351
ENSG00000157005	SST	0.928071	0.658491	1869	5036
ENSG00000007202	BLTP2	0.928059	0.803605	1870	2241
ENSG00000182919	C11orf54	0.928002	0.686083	1871	4500
ENSG00000102239	BRS3	0.927969	0.279786	1872	11923
ENSG00000145241	CENPC	0.927929	0.324929	1873	11269
ENSG00000198889	DCAF12L1	0.927928	0.0602148	1874	16917
ENSG00000171224	FAM241B	0.927887	0.584907	1875	6518
ENSG00000154678	PDE1C	0.927855	0.403985	1876	9960
ENSG00000132294	EFR3A	0.927834	0.746621	1877	3269
ENSG00000147140	NONO	0.927789	0.954182	1878	472
LRG_443	NA	0.927741	0.332463	1879	11165
ENSG00000075388	FGF4	0.927713	0.323419	1880	11291
ENSG00000254445	HSPB2	0.927638	0.37863	1881	10393
ENSG00000112851	ERBIN	0.927631	0.855893	1882	1390
ENSG00000182866	LCK	0.927597	0.851861	1883	1446
ENSG00000231989	PPP1R2B	0.927586	0.302374	1884	11611
ENSG00000104442	ARMC1	0.927525	0.880672	1885	1102
ENSG00000183434	TFDP3	0.9275	0.925737	1886	661
ENSG00000180776	ZDHHC20	0.927493	0.773802	1887	2773
ENSG00000166233	ARIH1	0.927452	0.774722	1888	2752
ENSG00000172742	OR4D9	0.927381	0	1889	20076
ENSG00000260903	XKR7	0.927381	0.127639	1890	14757
LRG_176	NA	0.927359	0.982014	1891	374
ENSG00000164985	PSIP1	0.927359	0.750027	1892	3199
ENSG00000165476	REEP3	0.927355	0.791851	1893	2436
ENSG00000188620	HMX3	0.927292	0.26	1894	12221
ENSG00000119899	SLC17A5	0.927114	0.143581	1895	14351
ENSG00000267795	SMIM22	0.927111	0.0138462	1896	19253
ENSG00000119888	EPCAM	0.927106	0.407126	1897	9912
ENSG00000165775	FUNDC2	0.927097	0.473098	1898	8876
ENSG00000171813	PWWP2B	0.927094	0.135663	1899	14547
ENSG00000118137	APOA1	0.927064	0.114035	1900	15089
ENSG00000281656	NA	0.927045	0	1901	20076
LRG_335	NA	0.926985	0.139423	1902	14453
ENSG00000100647	SUSD6	0.926959	0.275162	1903	12000
ENSG00000115840	SLC25A12	0.926955	0.871169	1904	1213
LRG_132	NA	0.926907	0.831167	1905	1755
ENSG00000138069	RAB1A	0.926905	0.737241	1906	3444
LRG_112	NA	0.926868	0.26843	1907	12111
ENSG00000178171	AMER3	0.926797	0.505552	1908	8305
ENSG00000157833	GAREM2	0.92677	0.0610953	1909	16877
ENSG00000068976	PYGM	0.926735	0.174074	1910	13730
ENSG00000273217	NA	0.926728	0.203927	1911	13173
ENSG00000158050	DUSP2	0.9267	0.265906	1912	12134
ENSG00000119638	NEK9	0.926687	0.778372	1913	2684
ENSG00000203737	GPR52	0.926667	1	1914	1
ENSG00000041357	PSMA4	0.926601	0.517158	1915	8011
ENSG00000168610	STAT3	0.926588	0.747884	1916	3245
ENSG00000008294	SPAG9	0.926563	0.887593	1917	1028
ENSG00000001631	KRIT1	0.926553	0.898913	1918	920
ENSG00000116574	RHOU	0.926541	0.0841584	1919	16035
ENSG00000166118	SPATA19	0.926507	0.421198	1920	9685
ENSG00000187733	AMY1C	0.926494	0.046875	1921	17501
ENSG00000120685	PROSER1	0.926461	0.688492	1922	4438
ENSG00000053770	AP5M1	0.926455	0.513709	1923	8094
ENSG00000206260	PRR23A	0.926442	0	1924	20076
ENSG00000114388	NPRL2	0.92642	0.674732	1925	4736
ENSG00000067208	EVI5	0.926417	0.638276	1926	5439
ENSG00000183665	TRMT12	0.926406	0.0465426	1927	17517
ENSG00000137709	POU2F3	0.926396	0.715779	1928	3843
ENSG00000164330	EBF1	0.92639	0.840282	1929	1616
ENSG00000133706	LARS1	0.926388	0.506157	1930	8287
ENSG00000105767	CADM4	0.926372	0.789397	1931	2480
ENSG00000178445	GLDC	0.92637	0.360398	1932	10689
ENSG00000116685	KIAA2013	0.926295	0.240029	1933	12522
ENSG00000187969	ZCCHC13	0.926244	0.862121	1934	1308
ENSG00000123975	CKS2	0.926235	0.767266	1935	2898
ENSG00000179134	SAMD4B	0.926212	0.937482	1936	577
ENSG00000106400	ZNHIT1	0.926164	0.0387931	1937	17915
LRG_168	NA	0.926126	0.0996269	1938	15544
ENSG00000104093	DMXL2	0.926054	0.848966	1939	1483
ENSG00000119737	GPR75	0.926042	0.0262443	1940	18547
ENSG00000188636	RTL6	0.926027		1941	20924
ENSG00000130988	RGN	0.926006	0.134877	1942	14568
ENSG00000179292	TMEM151A	0.92594	0.145005	1943	14321
ENSG00000139433	GLTP	0.92593	0.52123	1944	7898
ENSG00000196338	NLGN3	0.925913	0.846668	1945	1522
ENSG00000148053	NTRK2	0.925909	0.296854	1946	11694
ENSG00000115963	RND3	0.925905	0.842857	1947	1565
ENSG00000101040	ZMYND8	0.925876	0.860456	1948	1330
ENSG00000139330	KERA	0.925865	0.0774269	1949	16265
ENSG00000176160	HSF5	0.925825	0.65586	1950	5084
ENSG00000179165	PXT1	0.925824	0.0343724	1951	18116
ENSG00000158270	COLEC12	0.925806	0.207504	1952	13096
ENSG00000119041	GTF3C3	0.925795	0.467313	1953	8971
ENSG00000100554	ATP6V1D	0.925748	0.491547	1954	8569
ENSG00000149547	EI24	0.925738	0.826685	1955	1845
ENSG00000185105	MYADML2	0.925733	0.00895141	1956	19521
ENSG00000102172	SMS	0.925731	0.848244	1957	1494
ENSG00000122966	CIT	0.925708	0.894472	1958	958
ENSG00000172935	MRGPRF	0.925625	0.012684	1959	19317
ENSG00000124209	RAB22A	0.925615	0.171771	1960	13775
ENSG00000077458	FAM76B	0.925613	0.944412	1961	526
ENSG00000204713	TRIM27	0.925598	0.169034	1962	13834
ENSG00000155380	SLC16A1	0.92558	0.343677	1963	10979
ENSG00000182107	TMEM30B	0.925527	0.0614989	1964	16864
ENSG00000172115	CYCS	0.925518	0.346842	1965	10931
ENSG00000270170	NCBP2AS2	0.925517	0.0664122	1966	16658
ENSG00000107438	PDLIM1	0.925497	0.138244	1967	14481
ENSG00000082258	CCNT2	0.925377	0.795161	1968	2393
ENSG00000146618	FERD3L	0.925352	0.0025	1969	19891
ENSG00000047597	XK	0.925345	0.180316	1970	13615
ENSG00000017427	IGF1	0.925342	0.269587	1971	12091
ENSG00000009694	TENM1	0.925339	0.682495	1972	4583
ENSG00000184672	RALYL	0.925333	0.670655	1973	4816
ENSG00000198156	NPIPB6	0.925325	0	1974	20076
ENSG00000117407	ARTN	0.92532	0.0758894	1975	16323
ENSG00000146021	KLHL3	0.925304	0.827364	1976	1830
ENSG00000092439	TRPM7	0.92528	0.120091	1977	14934
ENSG00000173198	CYSLTR1	0.925157	0.113081	1978	15109
ENSG00000149972	CNTN5	0.925146	0.204825	1979	13155
ENSG00000184408	KCND2	0.925077	0.872948	1980	1197
ENSG00000068796	KIF2A	0.92507	0.979115	1981	385
ENSG00000270647	TAF15	0.925015	0.879112	1982	1121
LRG_469	NA	0.924914	0.130444	1983	14679
ENSG00000113580	NR3C1	0.924907	0.305769	1984	11554
ENSG00000166200	COPS2	0.924907	0.534132	1985	7585
ENSG00000110048	OSBP	0.924892	0.774623	1986	2754
ENSG00000100462	PRMT5	0.924892	0.924973	1987	671
ENSG00000115073	ACTR1B	0.924852	0.180782	1988	13610
ENSG00000177076	ACER2	0.924763	0.0638006	1989	16773
ENSG00000143473	KCNH1	0.92467	0.167418	1990	13857
ENSG00000183386	FHL3	0.92466	0.233386	1991	12636
ENSG00000166477	LEO1	0.924643	0.727481	1992	3654
ENSG00000188223	NA	0.924588	0.8083	1993	2140
ENSG00000111728	ST8SIA1	0.924587	0.254465	1994	12299
ENSG00000148672	GLUD1	0.924586	0.528538	1995	7726
ENSG00000142867	BCL10	0.924583	0.167746	1996	13852
ENSG00000169252	ADRB2	0.924561	0.673127	1997	4767
ENSG00000136026	CKAP4	0.924459	0.62354	1998	5746
[truncated: 19,052 more rows]
