# Supplementary material for: Cumulative effects of weakly repressive regulatory regions in the 3’ UTR maintain PD-1 expression homeostasis in mammals
Source: Commun Biol. 2023 May 18;6:537. doi: 10.1038/s42003-023-04922-y (PMC10195876; doi:10.1038/s42003-023-04922-y)
Supplement: Supplementary file 5 — Supplementary Data 2 [file 42003_2023_4922_MOESM5_ESM.xlsx]

## Sheet: BTV-3'UTR
For PD-1 3'UTR Full length
name	Primer sequence
PD1-F	GCACGACGCGTcttggccaccagtgttctg	PD-1 3' UTR
PD1-R	CTGTTAATTAAtccttagcatgctctcatattt
PD-1 3' UTR Tilling & Truncation
name	Primer sequence
PD1.P1-F	GCACGACGCGTcttggccaccagtgttctg	P1
PD1.P1-R	CTGTTAATTAAaagttcaggcaggaggctcc
PD1.P2-F	GCACGACGCGTtgaaggcgccgtggccct	P2
PD1.P2-R	CTGTTAATTAAaccttgggaccgtaggatgtcc
PD1.P3-F	GCACGACGCGTagccagcactctggcctcct	P3
PD1.P3-R	CTGTTAATTAAtccttagcatgctctcatattt
PD1-P21-F	GCACGACGCGTTgaaggcgccgtggccct	P2a
PD1-P21-R	CTGTTAATTAAtcttgggccctgcgtccag
PD1-P22-F	GCACGACGCGTtcccgaaacgccctggac	P2b
PD1-P22-R	CTGTTAATTAAGccaggagctcttctgacct
PD1-P23-F	GCACGACGCGTgtttcagggaaggtcagaagagc	P2c
PD1-P23-R	CTGTTAATTAAtctgcctgcccgcttact
PD1-P24-F	GCACGACGCGTggaagctgaggcagtaagcg	P2d
PD1-P24-R	CTGTTAATTAAaccttgggaccgtaggatgtcc
PD1.64Ed-F	GCACGACGCGTagatggccttggagcagcca	P2 5' truncation
PD1.127Ed-F	GCACGACGCGTgcccaagactgggcacagga
PD1.190Ed-F	GCACGACGCGTtccctgcaggcctagagaagttt
PD1.253Ed-F	GCACGACGCGTcaggaaacccctccacctttacacat
PD1.Bg383-R	CTGTTAATTAAcaggaggccagagtgctgg	P2 3' truncation
PD1.Bg320-R	CTGTTAATTAAcagcttccctgccccacaaag
PD1.Bg257-R	CTGTTAATTAAtcctgccctgcccaccaca
PD1.Bg194-R	CTGTTAATTAAagggagcagataactcctgggg
PD1.Bg70-R	CTGTTAATTAAgccatctccaaccagcccc
PD-1 3' UTR mutation in P2
name	Primer sequence
70-F1	ATATATACGCGTtgaaggcgccgtggccctgc	1-70
70-R1	ggcaccttggctgctccaaGgccatctccaaccagccccc
446-R3	atCCTGCAGGaccttgggaccgtaggatgt
P2.65-mut20-R1	tccaaccagcggggttcaagaggcaggaggctccggggcg	P2.45-54mut
P2.65-mut20-F2	cttgaaccccgctggttggagatggccttg
P2.65-mut10-R1	caaggccatcaggttggtcgccccaagttcaggcaggagg	P2.55-64mut
P2.65-mut10-F2	cgaccaacctgatggccttggagcagccaa
70-Mut6-R1	ggcaccttggctgctccaagCGGTAGtccaaccagcccccaagttc	P2.65-70mut
120-F2	same as F1-F2
120-R2	ACCCTGCAGGagcagataactcctggggag
191-446-F3	ctccccaggagttatctgctccctgcaggcctagagaagt	191-446
F1-R2	agcagataactcctggggag
70-Mut10-R1	ggcaccttggGACGAGGTTCgccatctccaaccagccccc	P2.71-80mut
F1-Mut10-F2	Gaacctcgtcccaaggtgcc
70-Mut20-R1	CCGTGGAACCctgctccaaggccatctccaaccagccccc	P2.81-90mut
F1-Mut20-F2	Cttggagcagggttccacgg
F1-F2	cttggagcagccaaggtg	P2.91-100mut
P2.70+mut30-R1	same as F1-R2
F1-Mut110-R2	tcgtctattgtcctggggag	P2.171-180mut
F1-Mut110-F3	Gaggggtcctgttatctgctccctgcaggcctagagaagt
F1-Mut120-R2	tcgtctattgtcctggggag	P2.181-190mut
F1-Mut120-F3	ctccccaggacaatagacgaccctgcaggcctagagaagt
190-F2-Mut10-R1	acttctctagcggacgtcccagcagataactcctggggag	P2.191-200mut
F2-Mut10-F2	gggacgtccgctagagaagt
F2-R2	gccccacaaagggcctgagg
311-446-F3	cctcaggccctttgtggggcagggaagctgaggcagtaag
190-F2-Mut20-R1	tgaagagatcgcctgcagggagcagataactcctggggag	P2.201-210mut
F2-Mut20-F2	ccctgcaggcgatctcttca
190-R1	acttctctaggcctgcagggagcagataactcctggggag
F2-F2	ccctgcaggcctagagaagt
F2-Mut110-R2	gccccacaaagggcctgagg	P2.291-300mut
311-F2-Mut110-F3	ggagtccgggtttgtggggcagggaagctgaggcagtaag
F2-Mut120-R2	gccccacaaagggcctgagg	P2.301-310mut
311-F2-Mut120-F3	cctcaggcccaaacaccccgagggaagctgaggcagtaag
P2.310+mut10-R1	cttactgcctgtcgaagggagccccacaaagggcctgagg	P2.311-320mut
P2.310+mut10-F2	tcccttcgacaggcagtaagcgggcaggca
P2.310+mut20-R1	tgcctgcccggaatgacggacagcttccctgccccacaaa	P2.321-330mut
P2.310+mut20-F2	tccgtcattccgggcaggcagagctggagg
P2.310+mut30-R1	cctccagctcacggacgggccttactgcctcagcttccct	P2.331-340mut
P2.310+mut30-F2	gcccgtccgtgagctggaggcctttcaggc
446-R3-Pac I	gcccgtccgtgagctggaggcctttcaggc
P2.310+mut40 R1	ggaggtcgagtgcctgcccgcttactgcct	P2.341-350mut
P2.310+mut40 F2	cgggcaggcactcgacctcccctttcaggcccagccagca
P2.310+mut50 R1	cggactttcccctccagctctgcctgcccg	P2.351-360mut
P2.310+mut50 F2	gagctggaggggaaagtccgccagccagcactctggcctc
P2.310+mut60 R1	acgaccgaccgcctgaaaggcctccagctc	P2.361-370mut
P2.310+mut60 F2	cctttcaggcggtcggtcgtctctggcctcctgccgccgc
P2.310+mut70 R1	ctccggtctctgctggctgggcctgaaagg	P2.371-380mut
P2.310+mut70 F2	ccagccagcagagaccggagctgccgccgcattccacccc
PD1-P2 mutation oligo sequence
name	sequence
P2.70-mut6	Tgaaggcgccgtggccctgcctgacgccccggagcctcctgcctgaacttgggggctggttggactaccgcttggagcagccaaggtgcccctggcagtggcatcccgaaacgccctggacgcagggcccaagactgggcacaggagtgggaggtacatggggctggggactccccaggagttatctgctccctgcaggcctagagaagtttcagggaaggtcagaagagctcctggctgtggtgggcagggcaggaaacccctccacctttacacatgcccaggcagcacctcaggccctttgtggggcagggaagctgaggcagtaagcgggcaggcagagctggaggcctttcaggcccagccagcactctggcctcctgccgccgcattccaccc…
P2.70+mut10	Tgaaggcgccgtggccctgcctgacgccccggagcctcctgcctgaacttgggggctggttggagatggcgaacctcgtcccaaggtgcccctggcagtggcatcccgaaacgccctggacgcagggcccaagactgggcacaggagtgggaggtacatggggctggggactccccaggagttatctgctccctgcaggcctagagaagtttcagggaaggtcagaagagctcctggctgtggtgggcagggcaggaaacccctccacctttacacatgcccaggcagcacctcaggccctttgtggggcagggaagctgaggcagtaagcgggcaggcagagctggaggcctttcaggcccagccagcactctggcctcctgccgccgcattccaccc…
P2.70+mut20	Tgaaggcgccgtggccctgcctgacgccccggagcctcctgcctgaacttgggggctggttggagatggccttggagcagggttccacggcctggcagtggcatcccgaaacgccctggacgcagggcccaagactgggcacaggagtgggaggtacatggggctggggactccccaggagttatctgctccctgcaggcctagagaagtttcagggaaggtcagaagagctcctggctgtggtgggcagggcaggaaacccctccacctttacacatgcccaggcagcacctcaggccctttgtggggcagggaagctgaggcagtaagcgggcaggcagagctggaggcctttcaggcccagccagcactctggcctcctgccgccgcattccaccc…
P2.70+mut30	Tgaaggcgccgtggccctgcctgacgccccggagcctcctgcctgaacttgggggctggttggagatggccttggagcagccaaggtgccggaccgtcacgcatcccgaaacgccctggacgcagggcccaagactgggcacaggagtgggaggtacatggggctggggactccccaggagttatctgctccctgcaggcctagagaagtttcagggaaggtcagaagagctcctggctgtggtgggcagggcaggaaacccctccacctttacacatgcccaggcagcacctcaggccctttgtggggcagggaagctgaggcagtaagcgggcaggcagagctggaggcctttcaggcccagccagcactctggcctcctgccgccgcattccaccc…
P2.70+mut40	Tgaaggcgccgtggccctgcctgacgccccggagcctcctgcctgaacttgggggctggttggagatggccttggagcagccaaggtgcccctggcagtgcgtagggcttacgccctggacgcagggcccaagactgggcacaggagtgggaggtacatggggctggggactccccaggagttatctgctccctgcaggcctagagaagtttcagggaaggtcagaagagctcctggctgtggtgggcagggcaggaaacccctccacctttacacatgcccaggcagcacctcaggccctttgtggggcagggaagctgaggcagtaagcgggcaggcagagctggaggcctttcaggcccagccagcactctggcctcctgccgccgcattccaccc…
P2.190-mut40	Tgaaggcgccgtggccctgcctgacgccccggagcctcctgcctgaacttgggggctggttggagatggccttggagcagccaaggtgcccctggcagtggcatcccgaaacgccctggacgcagggcccaagactgggcacaggagtggctccatgtacgggctggggactccccaggagttatctgctccctgcaggcctagagaagtttcagggaaggtcagaagagctcctggctgtggtgggcagggcaggaaacccctccacctttacacatgcccaggcagcacctcaggccctttgtggggcagggaagctgaggcagtaagcgggcaggcagagctggaggcctttcaggcccagccagcactctggcctcctgccgccgcattccaccc…
P2.190-mut30	Tgaaggcgccgtggccctgcctgacgccccggagcctcctgcctgaacttgggggctggttggagatggccttggagcagccaaggtgcccctggcagtggcatcccgaaacgccctggacgcagggcccaagactgggcacaggagtgggaggtacatgcccgacccctctccccaggagttatctgctccctgcaggcctagagaagtttcagggaaggtcagaagagctcctggctgtggtgggcagggcaggaaacccctccacctttacacatgcccaggcagcacctcaggccctttgtggggcagggaagctgaggcagtaagcgggcaggcagagctggaggcctttcaggcccagccagcactctggcctcctgccgccgcattccaccc…
P2.190-mut20	Tgaaggcgccgtggccctgcctgacgccccggagcctcctgcctgaacttgggggctggttggagatggccttggagcagccaaggtgcccctggcagtggcatcccgaaacgccctggacgcagggcccaagactgggcacaggagtgggaggtacatggggctggggagaggggtcctgttatctgctccctgcaggcctagagaagtttcagggaaggtcagaagagctcctggctgtggtgggcagggcaggaaacccctccacctttacacatgcccaggcagcacctcaggccctttgtggggcagggaagctgaggcagtaagcgggcaggcagagctggaggcctttcaggcccagccagcactctggcctcctgccgccgcattccaccc…
P2.190-mut10	Tgaaggcgccgtggccctgcctgacgccccggagcctcctgcctgaacttgggggctggttggagatggccttggagcagccaaggtgcccctggcagtggcatcccgaaacgccctggacgcagggcccaagactgggcacaggagtgggaggtacatggggctggggactccccaggacaatagacgaccctgcaggcctagagaagtttcagggaaggtcagaagagctcctggctgtggtgggcagggcaggaaacccctccacctttacacatgcccaggcagcacctcaggccctttgtggggcagggaagctgaggcagtaagcgggcaggcagagctggaggcctttcaggcccagccagcactctggcctcctgccgccgcattccaccc…
P2.190+mut10	Tgaaggcgccgtggccctgcctgacgccccggagcctcctgcctgaacttgggggctggttggagatggccttggagcagccaaggtgcccctggcagtggcatcccgaaacgccctggacgcagggcccaagactgggcacaggagtgggaggtacatggggctggggactccccaggagttatctgctgggacgtccgctagagaagtttcagggaaggtcagaagagctcctggctgtggtgggcagggcaggaaacccctccacctttacacatgcccaggcagcacctcaggccctttgtggggcagggaagctgaggcagtaagcgggcaggcagagctggaggcctttcaggcccagccagcactctggcctcctgccgccgcattccaccc…
P2.190+mut20	Tgaaggcgccgtggccctgcctgacgccccggagcctcctgcctgaacttgggggctggttggagatggccttggagcagccaaggtgcccctggcagtggcatcccgaaacgccctggacgcagggcccaagactgggcacaggagtgggaggtacatggggctggggactccccaggagttatctgctccctgcaggcgatctcttcattcagggaaggtcagaagagctcctggctgtggtgggcagggcaggaaacccctccacctttacacatgcccaggcagcacctcaggccctttgtggggcagggaagctgaggcagtaagcgggcaggcagagctggaggcctttcaggcccagccagcactctggcctcctgccgccgcattccaccc…
P2.190+mut30	Tgaaggcgccgtggccctgcctgacgccccggagcctcctgcctgaacttgggggctggttggagatggccttggagcagccaaggtgcccctggcagtggcatcccgaaacgccctggacgcagggcccaagactgggcacaggagtgggaggtacatggggctggggactccccaggagttatctgctccctgcaggcctagagaagtaagtcccttcgtcagaagagctcctggctgtggtgggcagggcaggaaacccctccacctttacacatgcccaggcagcacctcaggccctttgtggggcagggaagctgaggcagtaagcgggcaggcagagctggaggcctttcaggcccagccagcactctggcctcctgccgccgcattccaccc…
P2.190+mut40	Tgaaggcgccgtggccctgcctgacgccccggagcctcctgcctgaacttgggggctggttggagatggccttggagcagccaaggtgcccctggcagtggcatcccgaaacgccctggacgcagggcccaagactgggcacaggagtgggaggtacatggggctggggactccccaggagttatctgctccctgcaggcctagagaagtttcagggaagcagtcttctcctcctggctgtggtgggcagggcaggaaacccctccacctttacacatgcccaggcagcacctcaggccctttgtggggcagggaagctgaggcagtaagcgggcaggcagagctggaggcctttcaggcccagccagcactctggcctcctgccgccgcattccaccc…
P2.310-mut30	Tgaaggcgccgtggccctgcctgacgccccggagcctcctgcctgaacttgggggctggttggagatggccttggagcagccaaggtgcccctggcagtggcatcccgaaacgccctggacgcagggcccaagactgggcacaggagtgggaggtacatggggctggggactccccaggagttatctgctccctgcaggcctagagaagtttcagggaaggtcagaagagctcctggctgtggtgggcagggcaggaaacccctccacctttacacatgcggtccgtcgtcctcaggccctttgtggggcagggaagctgaggcagtaagcgggcaggcagagctggaggcctttcaggcccagccagcactctggcctcctgccgccgcattccaccc…
P2.310-mut20	Tgaaggcgccgtggccctgcctgacgccccggagcctcctgcctgaacttgggggctggttggagatggccttggagcagccaaggtgcccctggcagtggcatcccgaaacgccctggacgcagggcccaagactgggcacaggagtgggaggtacatggggctggggactccccaggagttatctgctccctgcaggcctagagaagtttcagggaaggtcagaagagctcctggctgtggtgggcagggcaggaaacccctccacctttacacatgcccaggcagcaggagtccgggtttgtggggcagggaagctgaggcagtaagcgggcaggcagagctggaggcctttcaggcccagccagcactctggcctcctgccgccgcattccaccc…
P2.310-mut10	Tgaaggcgccgtggccctgcctgacgccccggagcctcctgcctgaacttgggggctggttggagatggccttggagcagccaaggtgcccctggcagtggcatcccgaaacgccctggacgcagggcccaagactgggcacaggagtgggaggtacatggggctggggactccccaggagttatctgctccctgcaggcctagagaagtttcagggaaggtcagaagagctcctggctgtggtgggcagggcaggaaacccctccacctttacacatgcccaggcagcacctcaggcccaaacaccccgagggaagctgaggcagtaagcgggcaggcagagctggaggcctttcaggcccagccagcactctggcctcctgccgccgcattccaccc…
P2.65-mut20	Tgaaggcgccgtggccctgcctgacgccccggagcctcctgcctcttgaaccccgctggttggagatggccttggagcagccaaggtgcccctggcagtggcatcccgaaacgccctggacgcagggcccaagactgggcacaggagtgggaggtacatggggctggggactccccaggagttatctgctccctgcaggcctagagaagtttcagggaaggtcagaagagctcctggctgtggtgggcagggcaggaaacccctccacctttacacatgcccaggcagcacctcaggccctttgtggggcagggaagctgaggcagtaagcgggcaggcagagctggaggcctttcaggcccagccagcactctggcctcctgccgccgcattccaccc…
P2.65-mut10	Tgaaggcgccgtggccctgcctgacgccccggagcctcctgcctgaacttggggcgaccaacctgatggccttggagcagccaaggtgcccctggcagtggcatcccgaaacgccctggacgcagggcccaagactgggcacaggagtgggaggtacatggggctggggactccccaggagttatctgctccctgcaggcctagagaagtttcagggaaggtcagaagagctcctggctgtggtgggcagggcaggaaacccctccacctttacacatgcccaggcagcacctcaggccctttgtggggcagggaagctgaggcagtaagcgggcaggcagagctggaggcctttcaggcccagccagcactctggcctcctgccgccgcattccaccc…
P2.310+mut10	Tgaaggcgccgtggccctgcctgacgccccggagcctcctgcctgaacttgggggctggttggagatggccttggagcagccaaggtgcccctggcagtggcatcccgaaacgccctggacgcagggcccaagactgggcacaggagtgggaggtacatggggctggggactccccaggagttatctgctccctgcaggcctagagaagtttcagggaaggtcagaagagctcctggctgtggtgggcagggcaggaaacccctccacctttacacatgcccaggcagcacctcaggccctttgtggggctcccttcgacaggcagtaagcgggcaggcagagctggaggcctttcaggcccagccagcactctggcctcctgccgccgcattccaccc…
P2.310+mut20	Tgaaggcgccgtggccctgcctgacgccccggagcctcctgcctgaacttgggggctggttggagatggccttggagcagccaaggtgcccctggcagtggcatcccgaaacgccctggacgcagggcccaagactgggcacaggagtgggaggtacatggggctggggactccccaggagttatctgctccctgcaggcctagagaagtttcagggaaggtcagaagagctcctggctgtggtgggcagggcaggaaacccctccacctttacacatgcccaggcagcacctcaggccctttgtggggcagggaagctgtccgtcattccgggcaggcagagctggaggcctttcaggcccagccagcactctggcctcctgccgccgcattccaccc…
P2.310+mut30	Tgaaggcgccgtggccctgcctgacgccccggagcctcctgcctgaacttgggggctggttggagatggccttggagcagccaaggtgcccctggcagtggcatcccgaaacgccctggacgcagggcccaagactgggcacaggagtgggaggtacatggggctggggactccccaggagttatctgctccctgcaggcctagagaagtttcagggaaggtcagaagagctcctggctgtggtgggcagggcaggaaacccctccacctttacacatgcccaggcagcacctcaggccctttgtggggcagggaagctgaggcagtaaggcccgtccgtgagctggaggcctttcaggcccagccagcactctggcctcctgccgccgcattccaccc…
P2.310+mut40	Tgaaggcgccgtggccctgcctgacgccccggagcctcctgcctgaacttgggggctggttggagatggccttggagcagccaaggtgcccctggcagtggcatcccgaaacgccctggacgcagggcccaagactgggcacaggagtgggaggtacatggggctggggactccccaggagttatctgctccctgcaggcctagagaagtttcagggaaggtcagaagagctcctggctgtggtgggcagggcaggaaacccctccacctttacacatgcccaggcagcacctcaggccctttgtggggcagggaagctgaggcagtaagcgggcaggcactcgacctcccctttcaggcccagccagcactctggcctcctgccgccgcattccaccc…
P2.310+mut50	Tgaaggcgccgtggccctgcctgacgccccggagcctcctgcctgaacttgggggctggttggagatggccttggagcagccaaggtgcccctggcagtggcatcccgaaacgccctggacgcagggcccaagactgggcacaggagtgggaggtacatggggctggggactccccaggagttatctgctccctgcaggcctagagaagtttcagggaaggtcagaagagctcctggctgtggtgggcagggcaggaaacccctccacctttacacatgcccaggcagcacctcaggccctttgtggggcagggaagctgaggcagtaagcgggcaggcagagctggaggggaaagtccgccagccagcactctggcctcctgccgccgcattccaccc…
P2.310+mut60	Tgaaggcgccgtggccctgcctgacgccccggagcctcctgcctgaacttgggggctggttggagatggccttggagcagccaaggtgcccctggcagtggcatcccgaaacgccctggacgcagggcccaagactgggcacaggagtgggaggtacatggggctggggactccccaggagttatctgctccctgcaggcctagagaagtttcagggaaggtcagaagagctcctggctgtggtgggcagggcaggaaacccctccacctttacacatgcccaggcagcacctcaggccctttgtggggcagggaagctgaggcagtaagcgggcaggcagagctggaggcctttcaggcggtcggtcgtctctggcctcctgccgccgcattccaccc…
P2.310+mut70	Tgaaggcgccgtggccctgcctgacgccccggagcctcctgcctgaacttgggggctggttggagatggccttggagcagccaaggtgcccctggcagtggcatcccgaaacgccctggacgcagggcccaagactgggcacaggagtgggaggtacatggggctggggactccccaggagttatctgctccctgcaggcctagagaagtttcagggaaggtcagaagagctcctggctgtggtgggcagggcaggaaacccctccacctttacacatgcccaggcagcacctcaggccctttgtggggcagggaagctgaggcagtaagcgggcaggcagagctggaggcctttcaggcccagccagcagagaccggagctgccgccgcattccaccc…
PD-1 3' UTR SNP/SNV
name	sequence
PD1_FL-F	cTTggacgcgtcttggccaccagtgttctg
PD1_FL-R	CCGCCGttaattaatccttagcatgctctcatattt
#1-F1	CGGACGCGTCTTGGCCACCAGTGTTCTGCAGACCCTCCATGAGCCCGGGTCAGCGCATT	for rs1553623478
#1-R2	equal to PD1_FL-R
#2-R1	TGGACGGCCTGCAATGGCCT	for rs1700885386
#2-F2	CCATTGCAGGCCGTCCAGGGCTGAGCTGCCTGGGGGC
#3-R1	CCCCAGGCAGCTCAGCCCCT	for rs56111033
#3-F2	AGGGGCTGAGCTGCCTGGGGCGACCGGGGCTCCAGC
#4-1_R1	AGCAGCAGCAGCAGAGATTC	for rs56029561
#4-1_F2	GAATCTCTGCTGCTGCTGCTGCCTGCGGCCCGGGGCTGAAG
#4-2_R1	equal to 4-1_R1
#4-2_F2	CTGCTGCTGCTGCTGCTGCTGCTGCTGCTGCTGCTGCTGCTGCTGCCTGCG
#5-R1	TAACTCCTGGGGAGTCCCCA	for rs1269386710
#5-F2	TGGGGACTCCCCAGGAGTTAAGTTATCTGCTCCCTGCAGG
#6-R1	GGCAGGAGGCCAGAGTGCTG	for rs989463488
#6-F2	CAGCACTCTGGCCTCCTGCCGCATTCCACCCCAGCCC
#7-R1	GGGGGGCCCTAGGTGCCTGC	for rs1451152007
#7-F2	GCAGGCACCTAGGGCCCCCCCATGTGCCCACCCTG
#8-R1	GGGGAACGCCTGTACCTTCC	for rs1189242447
#8-F2	GGTGGGAAGGTACAGGCGTTCCCCGGGGCCTAGTACCCCC
#9-R1	TCCTTAGCATGCTCTCATATTTAATTATAATTATAATAGAACCACAGGGAA	for rs1404392181
#9-R2	equal to PD1_FL-R
#10-R1	CCAGGGGCACCTTGGCTGCT	for rs1249113760
#10-F2	AGCAGCCAAGGTGCCCCTGGGAGTGGCATCCCGAAACGCCC
#11-R1	GCCAGGGGCACCTTGGCTGC	for rs1226234443
#11-F2	GCAGCCAAGGTGCCCCTGGCTGTGGCATCCCGAAACGCCCT
#12-R1	CTGCCAGGGGCACCTTGGCT	for rs1182122737
#12-F2	AGCCAAGGTGCCCCTGGCAGCGGCATCCCGAAACGCCCTGG
#13-R1	CAGCCCCATGTACCTCCCAC	for rs1217284376
#13-F2	GTGGGAGGTACATGGGGCTGAGGACTCCCCAGGAGTTATCT
#14-R1	GGCCTGCAGGGAGCAGATAA	for rs1473301487
#14-F2	TTATCTGCTCCCTGCAGGCCCAGAGAAGTTTCAGGGAAGGT
#15-R1	AGGCCTGCAGGGAGCAGATA	for rs1017968101
#15-F2	TATCTGCTCCCTGCAGGCCTGGAGAAGTTTCAGGGAAGGTC
#16-R1	TAGGCCTGCAGGGAGCAGAT	for rs1054956258
#16-F2	ATCTGCTCCCTGCAGGCCTACAGAAGTTTCAGGGAAGGTCA
SNV/P	sequence
#1 rs1553623478(36_41)	Ref: TGGCCACCAGTGTTCTGCAGACCCTCCACCATGAGCCCGGGTCAGCGCATTTCCT
	Var: TGGCCACCAGTGTTCTGCAGACCCT---CCATGAGCCCGGGTCAGCGCATTTCCT
#2 rs1700885386(107_110)	Ref: GTGCAGGCCATTGCAGGCCGTCCAGGGGCTGAGCTGCCTGGGGGCGACCGGGGC
	Var: GTGCAGGCCATTGCAGGCCGTCCAGGG-CTGAGCTGCCTGGGGGCGACCGGGGC
#3 rs56111033(122_126)	Ref:GCAGGCCGTCCAGGGGCTGAGCTGCCTGGGGGCGACCGGGGCTCCAGCCTGCACCTGCACCAGG
	Var:GCAGGCCGTCCAGGGGCTGAGCTGCCTGGGG-CGACCGGGGCTCCAGCCTGCACCTGCACCAGGCACAGCC
#4 rs56029561(304-334)	Ref: CCCTGAATCTCTGCTGCTGCTGCTGCTGCTGCTGCTGCTGCCTGCGGC (already have it)
	Var:(#4-1)CCCTGAATCTCTGCTGCTGCTGCTGCCTGCGGC
	Var:(#4-1)CCCTGAATCTCTGCTGCTGCTGCTGCTGCTGCTGCTGCTGCTGCTGCTGCTGCTGCCTGCGGC
#5 rs1269386710(528_532)	Ref: ATGGGGCTGGGGACTCCCCAGGAGTTATCTGCTCCCTGCAGGCCTAGA
	Var: ATGGGGCTGGGGACTCCCCAGGAGTTAAGTTATCTGCTCCCTGCAGGCCTAGA
#6 rs989463488(731_738)	Ref: CAGCCAGCACTCTGGCCTCCTGCCGCCGCATTCCACCCCAGCCCCTCA
	Var: CAGCCAGCACTCTGGCCTCCT---GCCGCATTCCACCCCAGCCCCTCA
#7 rs1451152007(881_886)	Ref: CAGAAGTGCAGGCACCTAGGGCCCCCCATGTGCCCACCCTGGGAGCTC
	Var: CAGAAGTGCAGGCACCTAGGGCCCCCCCATGTGCCCACCCTGGGAGCTC
#8 rs1189242447(988-992)	Ref: TGGGTGGGAAGGTACAGGCGTTCCCCCGGGGCCTAGTACCCCCGCCGT
	Var: TGGGTGGGAAGGTACAGGCGTTCCCC-GGGGCCTAGTACCCCCGCCGT
#9 rs1404392181(1135-1146)	Ref: CCCTGTGGTTCTATTATATTATAATTATAATTAAATATGAGAGCATGC
	Var: CCCTGTGGTTC-----TATTATAATTATAATTAAATATGAGAGCATGC
#10-rs1249113760(444)	Ref: CTTGGAGCAGCCAAGGTGCCCCTGGCAGTGGCATCCCGAAACGCCCTGGACGCA
	Var: CTTGGAGCAGCCAAGGTGCCCCTGGGAGTGGCATCCCGAAACGCCCTGGACGCA
#11-rs1226234443(445)	Ref: CTTGGAGCAGCCAAGGTGCCCCTGGCAGTGGCATCCCGAAACGCCCTGGACGCA
	Var: CTTGGAGCAGCCAAGGTGCCCCTGGCTGTGGCATCCCGAAACGCCCTGGACGCA
#12-rs1182122737(447)	Ref: CTTGGAGCAGCCAAGGTGCCCCTGGCAGTGGCATCCCGAAACGCCCTGGACGCA
	Var: CTTGGAGCAGCCAAGGTGCCCCTGGCAGCGGCATCCCGAAACGCCCTGGACGCA
#13-rs1217284376(515)	Ref: GGCACAGGAGTGGGAGGTACATGGGGCTGGGGACTCCCCAGGAGTTATCTGCTCCCTGCAGGCCT
	Var: GGCACAGGAGTGGGAGGTACATGGGGCTGAGGACTCCCCAGGAGTTATCTGCTCCCTGCAGGCCT
#14-rs1473301487(550)	Ref: GACTCCCCAGGAGTTATCTGCTCCCTGCAGGCCTAGAGAAGTTTCAGGGAAGGTCAGAAGAG
	Var: GACTCCCCAGGAGTTATCTGCTCCCTGCAGGCCCAGAGAAGTTTCAGGGAAGGTCAGAAGAG
#15-rs1017968101(551)	Ref: GACTCCCCAGGAGTTATCTGCTCCCTGCAGGCCTAGAGAAGTTTCAGGGAAGGTCAGAAGAG
	Var: GACTCCCCAGGAGTTATCTGCTCCCTGCAGGCCTGGAGAAGTTTCAGGGAAGGTCAGAAGAG
#16-rs1054956258(552)	Ref: GACTCCCCAGGAGTTATCTGCTCCCTGCAGGCCTAGAGAAGTTTCAGGGAAGGTCAGAAGAG
	Var: GACTCCCCAGGAGTTATCTGCTCCCTGCAGGCCTACAGAAGTTTCAGGGAAGGTCAGAAGAG
Mouse and monkey PD-1 3' UTR
Primers Cloning 3'UTR to BTV
mPD1.fl-F	TATAacgcgtCCAGATTCTTCAGCCATTAGC
mPD1.fl-R	GTGcctgcaggAACGGGCTTAAACCAAAGGA
mPD1.P1-R	GTGcctgcaggCCATTTCCAGGCACAGAACC
mPD1.P2-F	TATAacgcgtTATAGCCAATGGCCTCTGTG
mPD1.P2-R	GTGcctgcaggTGCTGGTTCCCTTTATTGCC
mPD1.P3-F	TATAacgcgtTTCAACAGCAAGGAAACTAG
Gib-F1	GTTCGCAGACCCTCCACCAT
Gib-R1	cagacaggacagaaTTCCTTAGC
Gib-F2	TATAacgcgtCCGGCTTCCTTGGCCACCGGTGTTCGCAGACCCTCCACCAT
Gib-R2	GTGcctgcaggaaTTCCTTAGCATGCTCTCA
Mar-F1	TATAacgcgtTGGGCTTCCTTGGCACCAACAT
Mar-R1	aactccttagcacgcgctcATA
Mar-R2	GTGcctgcaggATATTTAATTATAATTATCATATAACAG
Rhe-F1	GTGTTCTGCAGACCCTCCAC
Rhe-R1	gcctgacaggacagaactcc
Rhe-F2	TATAacgcgtCCGGCTTCCTTGGCCACTGGTGTTCTGCAGACCCTCCAC
Rhe-R2	GTGcctgcaggaactccTTAGCATGCTCTCA
Rhe.Sle-F	TATAacgcgtCACCAGTCTGCACCTGCACC
Rhe.Sle-R	GTGcctgcaggTCTGTGGTGGGGCTGTACCT
hR.P1-R1	GGCAGGGCTGTGCCTGGCGGGGCTggtgcaggtgcaggctggag
hR.P1-F2	CCGCCAGGCACAGCCCTGCCaggcacagccccaccacagg
hR.P1-R2	GTGcctgcaggaagttcaggcaggaggctcc
PanTro5-F	cgcgCCTGAATCTCTGCTGCTGCTGCTGCTGCTGCTGCTGCAGCCtgca
PanTro5-R	GGCTGCAGCAGCAGCAGCAGCAGCAGCAGCAGAGATTCAGG
PonAbe2-F	cgcgCCTGAATCTCTGCTGCTGCTGCTGCTGCTGCCTGCGGCCtgca
PonAbe2-R	GGCCGCAGGCAGCAGCAGCAGCAGCAGCAGAGATTCAGG
macFas5-F	cgcgCCTGAAACTCTGCTGCTGCTGCTGCTGCCTGCGGCCtgca
macFas5-R	GGCCGCAGGCAGCAGCAGCAGCAGCAGAGTTTCAGG
Primers for cloning 3'UTR to BPV
mPD1.fl-F(NdeI)	GGAATTCcatatgCCAGATTCTTCAGCCATTAGC
mPD1.fl-R(XbaI)	tgcTCTAGAAACGGGCTTAAACCAAAGGA
Gib-F2(NdeI)	GGAATTCcatatgCCGGCTTCCTTGGCCACCGGTGTTCGCAGACCCTCCACCAT
Gib-R2(XbaI)	tgcTCTAGAaaTTCCTTAGCATGCTCTCA
Mar-F1(NdeI)	GGAATTCcatatgTGGGCTTCCTTGGCACCAACAT
Mar-R2(XbaI)	tgcTCTAGAATATTTAATTATAATTATCATATAACAG
Rhe-F2(NdeI)	GGAATTCcatatgCCGGCTTCCTTGGCCACTGGTGTTCTGCAGACCCTCCAC
Rhe-R2(XbaI)	tgcTCTAGAaactccTTAGCATGCTCTCA
Rhe.Sle-F(NdeI)	GGAATTCcatatgCACCAGTCTGCACCTGCACC
Rhe.Sle-R(XbaI)	tgcTCTAGATCTGTGGTGGGGCTGTACCT
hR.P1-F1(NdeI)	GGAATTCcatatgCCGGCTTCCTTGGCCACCAGTGTTCTG
hR.P1-R2(XbaI)	tgcTCTAGAaagttcaggcaggaggctcc
PanTro5-F2	taCCTGAATCTCTGCTGCTGCTGCTGCTGCTGCTGCTGCAGCC
PanTro5-R2	ctagGGCTGCAGCAGCAGCAGCAGCAGCAGCAGCAGAGATTCAGG
PonAbe2-F2	taCCTGAATCTCTGCTGCTGCTGCTGCTGCTGCCTGCGGCC
PonAbe2-R2	ctagGGCCGCAGGCAGCAGCAGCAGCAGCAGCAGAGATTCAGG
macFas5-F2	taCCTGAAACTCTGCTGCTGCTGCTGCTGCCTGCGGCC
macFas5-R2	ctagGGCCGCAGGCAGCAGCAGCAGCAGCAGAGTTTCAGG
Hp1_2F	taCCTGAATCTCTGCTGCTGCTGCTGCTGCTGCTGCTGCTGCCTGCGGCC
Hp1_2R	ctagGGCCGCAGGCAGCAGCAGCAGCAGCAGCAGCAGCAGCAGAGATTCAGG
hFL-R(XbaI)	tgcTCTAGAtccttagcatgctctcatattt
mPD1.P1-R(XbaI):	tgcTCTAGACCATTTCCAGGCACAGAACC
mPD1.P2-F(NdeI):	GGAATTCcatatgTATAGCCAATGGCCTCTGTG
mPD1.P2-R(XbaI):	tgcTCTAGATGCTGGTTCCCTTTATTGCC
mPD1.P3-F(NdeI):	GGAATTCcatatgTTCAACAGCAAGGAAACTAG

## Sheet: sgRNAs
	sgRNA sequence
FUS	GCCACCACCACTACTCATGG
YBX1	GTCTTGCAGGAATGACACCA
YBX1	GCAAATGTTACAGGTCCTGG
DAZAP1	ACGATGTAGGAGGTGAACGG
FMR1	GTTGGTGGTTAGCTAAAGTG
FXR1	TGGTTCGAGTGAGAATTGAA
FXR2	CATAGGTTCGAGTCGCATGG
RBM38	TGGTGGGTAGATGTAGTGCG
RBM42	GGAACGCTTGAAGGAAATGG
SRSF1	CGGGTCCTCGAACTCAACGA
SRSF2	CTTGTCGTGAAAGCGAACGA
SRSF3	TGGACCACTCCGAAGTGTGT
SRSF5	AAGATTTCATGAGACAAGCT
SRSF7	CTATCAAAACGTGATCTCCG
SRSF9	GGGGTCCTCGAAGCGCACGA
TARDBP	GGAGTTCTTCTCTCAGTACG
ESRP1	GGATCAGTTGGAACTGACGG
YTHDC1.1	AGATGGAGAACTTAATGTTC
YTHDC1.2	GAGCCATGGCGGCTGACAGT
IGF2BP2	GTGGGGACCAGGATCCGCAG
IGF2BP3	GACCTCGGGGCTGCTGCAAG
ESRP2.1	GGGGACGCTGCACAAATCGC
ESRP2.2	GCGGCACTGCGTACTCAGTG
MBNL1.1	GCAGAAGAACATGGCCATGT
MBNL1.2	GGCACCAGGCATCATGGCAT
MBNL2.1	GGAACAATAACAGGCGTGGT
MBNL2.2	GTATGCAGGGAGTTCCAGCG
CELF1.1	GAAGAATGCCGGATATTGCG
CELF1.2	GCAGCTCAGAACACACCAAG
CELF2.1	GGGCTGCTCTTCACCTATCG
CELF2.2	GGTAGAGAGAGGGTTTGCAT
Negative Control	GCACTACCAGAGCTAACTCA
sgPD1_FL.up1	CTGCAGAACACTGGTGGCCA
sgPD1_FL.up2	GTGGAGGGTCTGCAGAACAC
sgPD1_FL.down1	GGGTGCAGTGTGTGGATGTG
sgPD1_FL.down2	GCACCTGAGTGGCTGGGACA
CUG-sgUp2	GATTCAGGGAGCTGGACGC
CUG-sgDw2	GGCTCCGGGGCGTCAGGCA
E2-sgUp2	GCACAGGAGTGGGAGGTACA
E2-sgDw2	GGGAAGGTCAGAAGAGCTCC
Primers for PD-1 3'UTR Knock out efficiency detect
PD1-dual.Det3-F	cggGGTACCctctccctttctcctcaaagaag
PD1-dual.Det3-R	acgcGTCGACagacaggacagaactccttagcat
CUGKO-DetF	AGGTGTCACCGTCCCCTAC
CUGKO-DetF	CTCCAAGGCCATCTCCAAC
E2KO-DetF	GTTGGAGATGGCCTTGGAG
E2KO-DetR	TAAAGGTGGAGGGGTTTCCT

## Sheet: RT-qPCR primers
RT-qPCR primers:
	EGFP-qF	GAAGTCGTGCTGCTTCATGT
	EGFP-qR	TGACCCTGAAGTTCATCTGC
	LNGFR-qF	GCACCTCCAGAACAAGACCT
	LNGFR-qR	TGGAGCAATAGACAGGGATG
	GAPDH-qF	TTCCAATATGATTCCACCCA
	GAPDH-qR	GATCTCGCTCCTGGAAGATG
	PD1-qF	GCTTCCGTGTCACACAACTG
	PD1-qR	GCAGGCTCTCTTTGATCTGC
	IL2-qF	AGAACTCAAACCTCTGGAGGAAG
	IL2-qR	GCTGTCTCATCAGCATATTCACAC
	CD4-qF	TCTTGCAGAACCAGAAGAAGG
	CD4-qR	ACTGTAAAGGCGAGTGGGAA
	Ki67-qF	GAAAGAGTGGCAACCTGCCTTC
	Ki67-qR	GCACCAAGTTTTACTACATCTGCC
