# Supplementary material for: Cumulative effects of weakly repressive regulatory regions in the 3’ UTR maintain PD-1 expression homeostasis in mammals
Source: Commun Biol. 2023 May 18;6:537. doi: 10.1038/s42003-023-04922-y (PMC10195876; doi:10.1038/s42003-023-04922-y)
Supplement: Supplementary file 6 — Supplementary Data 3 [file 42003_2023_4922_MOESM6_ESM.xlsx]

## Sheet: Figure1
Figure 1d:
	Beas2B	Beas2B	HelaS3	HelaS3	Jurkat	Jurkat	WiDr	WiDr
Empty	101.31	98.69	100.86	99.14	101.18	98.82	98.75	101.25
PD-1	19.44	19.31	11.25	10.43	13.71	13.27	17.45	10.26
Figure 1e:
	Beas2B	Beas2B	Beas2B	HelaS3	HelaS3	HelaS3	Jurkat	Jurkat	Jurkat	WiDr	WiDr	WiDr
Empty	100.7	98.2	101.2	93.7	101.8	104.9	103.3	98.2	98.6	111	89	101
PD-1	35.5	34.8	38	14.9	14.5	14.5	14.3	13.7	13	35.5	34.8	38
Figure 1f:
Time	Empty	Empty	Empty	PD-1	PD-1	PD-1
0		6.63	6.66	6.67	6.64	6.61
1	6.02	6.07	5.98	5.32	5.29	5.21
2	5.91	5.73	5.73	3.7	3.58	3.58
4	4.81	4.7	4.58	1.58	1.58	1.58

## Sheet: Figure2
Figure 2c: protein level
3' UTR WT	3' UTR KO
1.02	1.54
0.98	1.65
Figure 2d: mRNA level
3' UTR WT	3' UTR KO
1.01	1.68
1.04	1.6
0.95	1.63
Figure 2e: mRNA decay
Time	3' UTR WT	3' UTR WT	3' UTR WT	3' UTR KO	3' UTR KO	3' UTR KO
0	100.8	100.9	98.3	102.8	97.7	99.5
1	52.4	52.5	54.1	68.6	71	68.8
2	32.7	32.5	34	45.7	44	43.9
4	22.5	20.6	21.6	30.1	26.3	25.6
Figure 2f: IL2
WT	KO
1.04757	0.470282
0.89584
1.06558	0.610353
Figure 2g: CD4
WT	KO
0.96009	0.355634
1.03867	0.338243
1.00279	0.335188
Figure 2h: Ki67
WT	KO
1.01446	1.29208
0.96104	1.24253
1.0257	1.28266
Figure 2i: Proliferation
Minutes	KO	KO	KO	WT	WT	WT
0	1.00702	0.996491	0.996491	1	0.978947	1.02105
24	1.85439	1.84386	1.81228	1.71053	1.74211	1.74211
72	7.06842	7.32105	7.62632	5.9421	5.99474	5.83684
96	12.0632	12.779	12.2947	10.107	9.46491	10.0333
Figure 2j: mTOR
WT	KO
1.004	1.397
0.972	1.474
1.025	1.33

## Sheet: Figure 3
Figure 3b:
	Beas2B	Beas2B	Beas2B	WiDr	WiDr	WiDr
Empty	96.65	103.564	99.758	96.1401	101.761	102.099
PD-1	18.3825	20.65	19.9061	10.6714	11.5523	13.5591
PD1-P1	47.7147	47.6516	43.1713	36.3707	39.0958	40.302
PD1-P2	12.3748	11.8057	12.5017	4.48251	5.96831	7.65644
PD1-P3	49.3898	46.2234	45.6081	29.5912	30.8567	30.6953
Figure 3c: P2 truncation
Empty	P2	P2a	P2b	P2c	P2d
92.22	2.06	48.37	41.39	36.95	72.96
99.44	1.93	44.74	27.79	33.51	68.13
101.64	4.13	45.96	40.16	38.59	70.97
106.7	4.64	47.61	39.96	38.11	73.95
Figure 3d:
Empty	P2	P2-tF64	P2-tF127	P2-tF190	P2-tF253	P2-tF313	P2-tR383	P2-tR320	P2-tR275	P2-tR194	P2-tR134	P2-tR70
99.51	10.58	14.58	19.61	30.15	68.78	80.75	12.37	19.12	23.92	35.07	59.16	92.38
96.1	9.06	10.64	15.83	27	64.17	80.68	9.98	15.49	23.97	27.06	61.64	97.27
99.72	10.68	10.53	16.59	29.48	64.56	80.31	9.71	15.56	26.28	28.55	64.45	99.07
104.67	9.84	12.87	18.39	29	70.93	83.67	10.55	17.99	29.96		70.5	107.95
Figure 3f:
R 194	R 185	R 176	R 167	R 158	R 150	R 142	R 134	R 125	R 116	R 107	R 98	R 89	R 80	R 70	BTV
31.1	24.97	40.37	27.44	30.78	29.38	52.16	50.38	57.8	62.79	63.36	64.89	73.16	67.93	84.5	98.31
38.73	27.45	38.48	28.23	30.8	31.87	45.68	49.66	59.96	67.6	62.39	64.92	78.11	77.65	85.74	97.12
46.88	28.84	39.76	31.2	31.95	31.36	49.25	54.89	61.71	66.09	66.68	68.42	79.45	79.21	88.63	101.05
38.03	31.13	40.41	39.4	35.75	41.1	50.57	53.87	62.15	72.41	69.57	72.43	79.99	81.12	92.59	103.52
Figure 3g:
F 190	F 198	F 206	F 214	F 222	F 230	F 238	F 246	F 253	F 263	F 273	F 283	F 293	F 303	F 313	BTV
31.25	33.12	31.03	42.04	38.48	44.36	46.57	50.69	67.39	56.04	51.3	69.55	70.95	83.47	84.78	96.47
26.94	31.66	30.95	42.59	39.35	45.07	49.34	50.68	64.24	58.51	57.99	71.07	71.86	90.33	91.35	95.54
28.05	32.05	30.96	41.43	38.26	44.88	44.53	51.12	65.14	58.97	57.52	74.05	74.8	92.38	93.16	102.34
26.42	34.55	32.9	40.74	39.05	49.67	49.28	54.4	69.19	57.03	60.92	68.36	73.52	98.95		105.65

## Sheet: Figure 4
Figure 4b:
P2	393-402	403-412	413-418	419-428	429-438	439-448	449-458	449-508	509-518	519-528	529-538	539-548	549-558	559-568	569-578	629-638	639-648	649-658	659-668	669-678	679-688	689-698	699-708	709-718	719-728
98	119	100	131	123	118	147	86	109	138	108	119	102	125	118	103	88	68	101	116	120	112	131	121	104	122
102	130	114	141	127	118	141	95	118	149	113	126	120	144	130	121	94	71	109	112	127	128	135	141	96	105
										114	135	121	143	127	119	106	87	121	114	125	129	140	123	89	109
Figure 4c:
413-418(wt)	413-418(mut)
97	133
102	137
101	134
Figure 4d:
413-418(wt)	413-418(mut)
89.9	136.1
100	133.6
110.1	145
Figure 4e:
Time	413-418(wt)	413-418(wt)	413-418(wt)	413-418(mut)	413-418(mut)	413-418(mut)
0	97.2	103.8	99.1	99	101.4	99.7
1	61.9	66.3	63.1	79.4	78.7	78.8
2	17.9	33.8	32.3	43	48	46.4
Figure 4f:
UAUUUAU	UAUUUCU
90.4	148.6
100.7	177.1
108.8	190.5
Figure 4h:
3' UTR-WT	rs1553623478	rs1700885386	rs56111033	rs56029561	rs1269386710	rs989463488	rs1451152007	rs1189242447	rs1404392181	rs1249113760	rs1226234443	rs1182122737	rs1217284376	rs1473301487	rs1017968101	rs1054956258
100.4	80.6	83.8	82.8	85.6	90.8	90.7	86.5	92	93.4	92.3	98.9	99.3	97.3	98.8	100.5	98.1
101.8	86.3	88.8	89.4	90.1	93.8	91	91.7	96.7	91.5	96.1	98.4	101.4	99.5	100.4	100	100.8
97.9	91	98	96.9	92.3	101.6	98.3	95.6	100.9	96.7	99.2	99.8	100.1	100	102.9	102.8	99.6

## Sheet: Figure 5
Figure 5c：
NC	TARDBP	DAZAP1	SRSF2	IGF2BP3	FUS	FXR1	FMR1	FXR2	SRSF7	SRSF9	RBM42	RBM38	IGF2BP2	SRSF5	YBX1
104.2	87.1	103.1	108	105.3	119.3	112.5	130.6	126.8	128	133.9	141.6	134.4	138.9	145.2	148.3
103.8	82.9	103.3	104.8	100.2	119.4	114.3	114.6	124.2	125.5	123	121.3	138.9	137	140.7	144.7
92	80.4	93.7	104.9	113.2	100.7										149.4
Figure 5d:
NC	RBM42	YBX1	FMR1	SRSF9	FXR2	IGF2BP2	RBM38	SRSF7	SRSF5
99.3	87.6	91	103.8	106.9	122.9	118.1	129.7	134.7	126.9
98.5	98.1	103	106.7	105.4	113	122.6	138.5	130.2	145.3
102.2	102.5	106.5	105.2	111.6	109		116.4	124.7	118.9
Figure 5e:
Time	sgNC			sgIGF2BP2
0	0.061	-0.031	-0.03	0.022	0.04	-0.062
1	-0.676	-0.565	-0.738	-0.573	-0.609	-0.586
2	-1.624	-1.675	-1.513	-1.379	-1.463	-1.442
Figure 5f:
Time	sgNC			sgRBM38
0	-0.004	0.005	-0.001	0.006	-0.038	0.031
1	-1.179	-1.059	-1.291	-0.954	-1.004	-0.963
2	-1.852	-1.982	-2.039	-1.729	-1.887	-1.875
Figure 5g:
Time	sgNC			sgSRSF7
0	-0.004	0.005	-0.001	-0.046	-0.057	0.103
1	-1.179	-1.059	-1.291	-0.856		-0.91
2	-1.852	-1.982	-2.039	-1.726	-1.823	-1.678
Figure 5h:
Time	sgNC			sgSRSF5
0	-0.004	0.005	-0.001	0.073	-0.085	0.012
1	-1.179	-1.059	-1.291	-0.88	-0.826	-0.883
2	-1.852	-1.982	-2.039		-1.859	-1.899
Figure 5i:
	BTV-empty			BTV-PD1 3'UTR
IgG	0.01	0.01	0.01	0.01	0.01	0.01
Anti-Flag-IGF2BP2	13.67	15.63	15.69	40.66	40.19	40.96
Figure 5j:
	BTV-empty			BTV-PD1 3'UTR
IgG	0.03	0.03	0.02	0.04	0.04	0.03
Anti-Flag-RBM38	0.21	0.24	0.23	0.91	0.9	0.8
Figure 5k:
	BTV-empty			BTV-PD1 3'UTR
IgG	0.07	0.06	0.07	0.12	0.07	0.12
Anti-Flag-SRSF7	4.46	4.54	4.66	11.32	10.73	11.68
Figure 5l:
	BTV-empty			BTV-PD1 3'UTR
IgG	0.01	0.01	0.01	0.02	0.02	0.02
Anti-Flag-SRSF5	1.49	1.44	1.43	5.43	5.42	5.48

## Sheet: Figure 6
Figure 6b
	GFP/LNGFR-1	GFP/LNGFR-2	GFP/LNGFR-3	average	Normalized %
emtpy	0.488293	0.533357	0.54909	0.52358	100
PD1_P1	0.228319	0.242681	0.248694	0.239898	45.8187
CUG repeat	0.708681	0.732939	0.785738	0.742453	141.803
Figure 6c
empty	1.01768	0.999982	0.982568
CUG repeat	1.23028	1.19601	1.17862
Figure 6d
sgNC	CUG del	E1 del
101	90	127
102	86	114
97	76	118
Figure 6e
sgNC	sgMBNL1.1	sgMBNL1.2
104.3	80.6	81.6
103.1	84.4	79.7
Figure 6f
sgNC	sgMBNL1.1	sgMBNL1.2
104.6	69.8	81.3
99.6	64.7	73.6
95.8	61.5	67.3
Figure 6g
sgNC	sgMBNL1.1	sgMBNL1.2
103.8	75.7	80.4
99	75.6	77.1
97.3	74.6	73.3
Figure 6h
Time	sgNC				sgMBNL1
0	1.019	1.026	0.993	0.963	1.046	1.05	0.988	0.917
24	1.788	1.758	1.866	1.702	2.068	2.222	2.338	2.359
72	4.146	4.418	4.403	4.395	6.382	6.494	6.553	6.336
96	6.96	7.456	7.389	7.295	10.591	10.994	11.469	11.356

## Sheet: Figure 7
Figure 7b:
	WiDr			MC38
emtpy	99	102	99	102	99	99
Human	28	28	29	34	38	49
Gibbon	36	38	37	47	48	55
Rhesus	33	36	39	33	31	36
Green monkey	32	32	32	32	34	40
Marmoset	36	40	40	35	38	41
Mouse	14	15	16	24	18	22
Figure 7d:
empty	mmPD1-FL	mmPD1-P1	mmPD1-P2	mmPD1-P3
102.323	23.984	26.34	35.451	48.417
98.812	18.016	25.895	35.015	50.834
98.865	22.046	30.894	40.654	59.358
Figure 7f:	WiDr			MC38
Crab eating macaque (CUG6)	76	83	89	85	87	88
Orangutan (CUG7)	83	107	96	82	81	85
Chimp (CUG8)	97	104	104	99	109	108
human(CUG10)	116	116	128	162	160	164
Figure 7h:
	WiDr			MC38
BPV	98.577	101.999	99.424	102.323	98.812	98.865
Rh-Elmt	46.409	50.368	52.377	41.265	41.214	49.66
